# Supplementary material for: Spatially clustered loci with multiple enhancers are frequent targets of HIV-1 integration
Source: Nat Commun. 2019 Sep 6;10:4059. doi: 10.1038/s41467-019-12046-3 (PMC6731298; doi:10.1038/s41467-019-12046-3)
Supplement: Supplementary file 4 — Supplementary Data 1 [file 41467_2019_12046_MOESM4_ESM.xlsx]

## Sheet: Sheet1
Supplementary Data 1. List of genes targeted by HIV-1
Gene	chromosome	start	end	gene_biotype	number Of Lists	nRealBetter
NFATC3	chr16	68118654	68263162	protein_coding	7	100
TNRC6C	chr17	76000249	76104916	protein_coding	7	100
FKBP5	chr6	35541362	35696360	protein_coding	7	100
ARID1A	chr1	27022524	27108595	protein_coding	7	100
UBE2G1	chr17	4172554	4269923	protein_coding	7	100
RPTOR	chr17	78518619	78940171	protein_coding	7	100
GRB2	chr17	73314157	73401790	protein_coding	7	100
CBFB	chr16	67063019	67134961	protein_coding	6	100
DLG1	chr3	196769431	197026171	protein_coding	6	100
INPP4B	chr4	142944313	143768585	protein_coding	6	100
BACH2	chr6	90636248	91006627	protein_coding	6	100
ARHGEF6	chrX	135747706	135864247	protein_coding	6	100
NCOR1	chr17	15932471	16121499	protein_coding	6	100
RNF157	chr17	74138534	74236454	protein_coding	6	100
IKZF3	chr17	37921198	38020441	protein_coding	6	100
XPO6	chr16	28109300	28223241	protein_coding	6	100
KDM2A	chr11	66886740	67025558	protein_coding	6	100
STAT5B	chr17	40351186	40428725	protein_coding	6	100
SAMD4B	chr19	39833036	39876350	protein_coding	6	100
FNBP1	chr9	132649466	132805473	protein_coding	6	100
NF1	chr17	29421945	29709134	protein_coding	6	100
CREBBP	chr16	3775055	3930727	protein_coding	5	100
COX10	chr17	13972813	14111994	protein_coding	5	100
CAPN1	chr11	64948037	64979477	protein_coding	5	100
UBR2	chr6	42531800	42661242	protein_coding	5	100
RABEP1	chr17	5185558	5289129	protein_coding	5	100
WNK1	chr12	861759	1020618	protein_coding	5	100
MGAT4A	chr2	99235569	99347589	protein_coding	5	100
MARK2	chr11	63606400	63678491	protein_coding	5	100
EIF4G3	chr1	21132963	21503377	protein_coding	5	94
GNB1	chr1	1716729	1822495	protein_coding	5	100
CYLD	chr16	50775961	50835846	protein_coding	5	100
NCOA1	chr2	24714783	24993571	protein_coding	5	100
SF3B2	chr11	65818200	65836779	protein_coding	5	100
DIDO1	chr20	61509090	61569304	protein_coding	5	100
SPG11	chr15	44854894	44955876	protein_coding	5	100
DDX6	chr11	118620034	118661858	protein_coding	5	100
RAP1A	chr1	112084840	112259313	protein_coding	5	100
KMT2A	chr11	118307205	118397539	protein_coding	5	100
SLC44A2	chr19	10713133	10755235	protein_coding	5	100
DNMT1	chr19	10244021	10341962	protein_coding	5	100
UBE4B	chr1	10092890	10241297	protein_coding	5	100
RBM39	chr20	34291531	34330234	protein_coding	5	100
ANKHD1	chr5	139781399	139929163	protein_coding	5	100
TOP2A	chr17	38544768	38574202	protein_coding	5	100
PUM1	chr1	31404353	31538838	protein_coding	5	100
VPS45	chr1	150039369	150117505	protein_coding	5	100
IQGAP1	chr15	90931450	91045475	protein_coding	5	100
SKAP1	chr17	46210802	46507637	protein_coding	5	97
VAV1	chr19	6772725	6857377	protein_coding	5	100
SAE1	chr19	47616531	47713886	protein_coding	5	100
RERE	chr1	8412457	8877702	protein_coding	5	97
SNX27	chr1	151584541	151671567	protein_coding	5	100
SEC16A	chr9	139334549	139372141	protein_coding	5	100
RASA2	chr3	141205889	141334184	protein_coding	5	100
ADK	chr10	75910960	76469061	protein_coding	5	100
BRE	chr2	28112808	28561768	protein_coding	5	99
RAPGEF6	chr5	130759614	130970929	protein_coding	5	100
DIP2A	chr21	47878812	47989926	protein_coding	5	100
NSD1	chr5	176560026	176727216	protein_coding	5	100
TBC1D2B	chr15	78276378	78370066	protein_coding	5	100
ANKRD11	chr16	89334038	89556969	protein_coding	5	100
MECP2	chrX	153287024	153363212	protein_coding	5	100
AKAP13	chr15	85923802	86292586	protein_coding	5	100
MGA	chr15	41913422	42062141	protein_coding	5	100
MROH1	chr8	145202919	145316843	protein_coding	5	100
R3HDM2	chr12	57643392	57824788	protein_coding	5	100
POLR2A	chr17	7387685	7417933	protein_coding	5	100
SETD2	chr3	47057919	47205457	protein_coding	5	100
ZBTB20	chr3	114056941	114866118	protein_coding	5	99
BTBD9	chr6	38136227	38607924	protein_coding	5	99
WWOX	chr16	78133310	79246564	protein_coding	5	70
IFT140	chr16	1560428	1662111	protein_coding	5	100
ZGPAT	chr20	62338817	62367494	protein_coding	5	100
TLK1	chr2	171847333	172087824	protein_coding	5	100
TOP1	chr20	39657458	39753127	protein_coding	5	100
ATXN2	chr12	111890018	112037480	protein_coding	5	100
RPA3-AS1	chr7	7680342	8043689	protein_coding	5	100
NEAT1	chr11	65190245	65213011	lincRNA	5	100
MALAT1	chr11	65265233	65273940	lincRNA	5	100
ANKHD1-EIF4EBP3	chr5	139781493	139929154	protein_coding	5	100
LSM14A	chr19	34663409	34720420	protein_coding	5	100
ENSG00000273154	chr20	62340216	62370456	protein_coding	5	100
RBM6	chr3	49977440	50137478	protein_coding	4	100
FARP2	chr2	242295658	242434256	protein_coding	4	100
CEACAM21	chr19	42055886	42093197	protein_coding	4	100
PAFAH1B1	chr17	2496504	2588909	protein_coding	4	99
IL32	chr16	3115298	3131908	protein_coding	4	100
ZNF200	chr16	3272325	3286221	protein_coding	4	100
BRCA1	chr17	41196312	41277500	protein_coding	4	100
MAP4K5	chr14	50885219	51027844	protein_coding	4	100
POLA2	chr11	65029233	65073060	protein_coding	4	100
FUT8	chr14	65877310	66210839	protein_coding	4	100
ARAP2	chr4	35949843	36246131	protein_coding	4	100
MAP4	chr3	47892182	48130769	protein_coding	4	99
ZNF800	chr7	126986844	127071978	protein_coding	4	100
KIF1B	chr1	10270863	10441661	protein_coding	4	97
SYNE2	chr14	64319683	64693165	protein_coding	4	99
KMT2C	chr7	151832010	152133090	protein_coding	4	100
VMP1	chr17	57784553	57919616	protein_coding	4	99
SLC12A2	chr5	127419458	127525380	protein_coding	4	100
DIP2B	chr12	50898768	51142450	protein_coding	4	100
SMG6	chr17	1963133	2207065	protein_coding	4	95
CDC42	chr1	22379120	22419437	protein_coding	4	100
PICALM	chr11	85668727	85780924	protein_coding	4	100
PCM1	chr8	17780349	17885478	protein_coding	4	100
CDC14A	chr1	100810584	100985833	protein_coding	4	97
ZMPSTE24	chr1	40723779	40759856	protein_coding	4	100
RAB11FIP3	chr16	475619	573011	protein_coding	4	100
TNRC6A	chr16	24741016	24838953	protein_coding	4	100
CBX5	chr12	54624724	54673886	protein_coding	4	100
JAK2	chr9	4985033	5128183	protein_coding	4	100
HNRNPM	chr19	8509651	8553998	protein_coding	4	100
DDX17	chr22	38879445	38903665	protein_coding	4	100
JOSD1	chr22	39081548	39097561	protein_coding	4	100
PPP6R2	chr22	50781733	50883514	protein_coding	4	100
MTMR3	chr22	30279144	30426855	protein_coding	4	100
MYH9	chr22	36677327	36784063	protein_coding	4	100
TNRC6B	chr22	40440821	40731812	protein_coding	4	100
ST13	chr22	41220539	41253026	protein_coding	4	100
IL2RB	chr22	37521878	37571094	protein_coding	4	100
PCNX	chr14	71374122	71582099	protein_coding	4	100
SMCHD1	chr18	2655737	2805015	protein_coding	4	100
ANKRD12	chr18	9136226	9285983	protein_coding	4	100
CTCF	chr16	67596310	67673086	protein_coding	4	100
RAB11A	chr15	66018392	66184329	protein_coding	4	100
MED25	chr19	50321539	50342073	protein_coding	4	100
HNRNPUL1	chr19	41768401	41813503	protein_coding	4	100
CARD8	chr19	48684027	48759203	protein_coding	4	100
OGDH	chr7	44646171	44748665	protein_coding	4	100
GLCCI1	chr7	8008425	8133902	protein_coding	4	100
NUP88	chr17	5264258	5323480	protein_coding	4	100
CPD	chr17	28705923	28797007	protein_coding	4	100
FBXW7	chr4	153242410	153457253	protein_coding	4	100
CBL	chr11	119076752	119178859	protein_coding	4	100
PTGES3	chr12	57057127	57082159	protein_coding	4	100
RSRC2	chr12	122989190	123011547	protein_coding	4	100
NAA25	chr12	112464500	112546826	protein_coding	4	100
SRSF3	chr6	36562145	36573377	protein_coding	4	100
HBS1L	chr6	135281516	135424194	protein_coding	4	100
EXOC2	chr6	485133	693117	protein_coding	4	98
CNOT6	chr5	179921412	180005405	protein_coding	4	100
THADA	chr2	43393800	43823185	protein_coding	4	99
ASH1L	chr1	155305059	155532598	protein_coding	4	100
PRDM2	chr1	14026693	14151574	protein_coding	4	100
KANSL1	chr17	44107282	44302733	protein_coding	4	98
ZC3H7A	chr16	11844442	11891123	protein_coding	4	100
NCOA3	chr20	46130601	46285621	protein_coding	4	100
RAB22A	chr20	56884752	56942563	protein_coding	4	100
RUNX2	chr6	45295894	45632086	protein_coding	4	95
TRAF2	chr9	139776364	139821059	protein_coding	4	100
MACF1	chr1	39546988	39952849	protein_coding	4	84
NAA38	chr7	117824086	117832878	protein_coding	4	100
CCNT1	chr12	49082247	49110681	protein_coding	4	100
VPS13B	chr8	100025494	100889808	protein_coding	4	91
UBAC2	chr13	99853028	100038688	protein_coding	4	100
CCDC64	chr12	120427673	120532298	protein_coding	4	100
SRPK2	chr7	104751151	105039755	protein_coding	4	99
USP15	chr12	62654119	62811211	protein_coding	4	100
DOCK10	chr2	225629807	225907162	protein_coding	4	100
CCM2	chr7	45039074	45116068	protein_coding	4	100
FCHSD2	chr11	72547790	72853306	protein_coding	4	92
NUMA1	chr11	71713910	71791739	protein_coding	4	100
SSH2	chr17	27952956	28257294	protein_coding	4	91
TBCD	chr17	80709940	80900724	protein_coding	4	100
FOXK2	chr17	80477589	80602538	protein_coding	4	100
NOSIP	chr19	50058968	50093519	protein_coding	4	100
KIAA0319L	chr1	35899091	36023551	protein_coding	4	100
POU2F1	chr1	167190066	167396582	protein_coding	4	100
LYST	chr1	235824341	236046940	protein_coding	4	100
VPRBP	chr3	51433298	51534010	protein_coding	4	100
CDKAL1	chr6	20534688	21232635	protein_coding	4	69
PHIP	chr6	79645584	79787953	protein_coding	4	99
SH3KBP1	chrX	19552093	19905719	protein_coding	4	100
ATM	chr11	108093211	108239829	protein_coding	4	100
NEK7	chr1	198126093	198291550	protein_coding	4	100
C18orf25	chr18	43753519	43846949	protein_coding	4	100
SAMSN1	chr21	15857549	15955723	protein_coding	4	100
SMG1	chr16	18816175	18937776	protein_coding	4	100
SPPL3	chr12	121200313	121342174	protein_coding	4	100
WASF2	chr1	27730730	27816669	protein_coding	4	100
ZC3H18	chr16	88636789	88698374	protein_coding	4	100
CDC42SE2	chr5	130581186	130734140	protein_coding	4	100
TAOK1	chr17	27717482	27878922	protein_coding	4	98
SIK3	chr11	116714118	116969153	protein_coding	4	96
SAFB	chr19	5623046	5668489	protein_coding	4	100
SFMBT1	chr3	52937588	53080766	protein_coding	4	100
COG5	chr7	106842000	107204959	protein_coding	4	94
LOH12CR1	chr12	12510013	12619840	protein_coding	4	100
BTRC	chr10	103113820	103317078	protein_coding	4	100
PRKCB	chr16	23847322	24231932	protein_coding	4	87
GATAD2A	chr19	19496635	19619740	protein_coding	4	100
FAM222B	chr17	27082996	27182250	protein_coding	4	100
SMARCC1	chr3	47626762	47823596	protein_coding	4	100
C11orf80	chr11	66511922	66610987	protein_coding	4	100
RNF213	chr17	78234665	78372586	protein_coding	4	100
RBM4	chr11	66384097	66434153	protein_coding	4	100
PACS1	chr11	65837834	66012218	protein_coding	4	99
TOM1L2	chr17	17746828	17875736	protein_coding	4	98
IP6K1	chr3	49761727	49823975	protein_coding	4	100
CRLF3	chr17	29096406	29151794	protein_coding	4	100
HORMAD2	chr22	30476163	30573064	protein_coding	4	100
ARIH2	chr3	48956254	49023815	protein_coding	4	100
ZNF114	chr19	48675575	48790865	protein_coding	4	100
PLEC	chr8	144989321	145050902	protein_coding	4	100
PARP10	chr8	145051321	145086940	protein_coding	4	100
ZNRF2	chr7	30323923	30452118	protein_coding	4	100
ERCC6L2	chr9	98637983	98776842	protein_coding	4	100
NPLOC4	chr17	79523913	79615495	protein_coding	4	100
LSMD1	chr17	7760003	7788556	protein_coding	4	100
ENSG00000183604	chr16	30234230	30346695	pseudogene	4	100
ANKFY1	chr17	4067201	4167274	protein_coding	4	100
MKL2	chr16	14165178	14360630	protein_coding	4	97
FANCA	chr16	89803957	89883065	protein_coding	4	100
XPNPEP3	chr22	41253081	41363838	protein_coding	4	100
MKL1	chr22	40806285	41032706	protein_coding	4	100
RABL6	chr9	139702374	139735639	protein_coding	4	100
C6orf106	chr6	34555065	34664636	protein_coding	4	100
MYO5A	chr15	52599480	52821247	protein_coding	4	100
SPTAN1	chr9	131314866	131395941	protein_coding	4	100
SFI1	chr22	31884674	32014572	protein_coding	4	100
QRICH1	chr3	49067140	49131796	protein_coding	4	100
HELZ	chr17	65066554	65242105	protein_coding	4	100
RNPS1	chr16	2303117	2318413	protein_coding	4	100
HN1L	chr16	1728257	1752281	protein_coding	4	100
SACM1L	chr3	45730548	45786916	protein_coding	4	100
APOBEC3G	chr22	39436924	39483748	protein_coding	4	100
MRPL33	chr2	27994584	28210954	protein_coding	4	98
ENSG00000261864	chr16	68111243	68156174	processed_transcript	4	100
ENSG00000266049	chr18	2688562	2833063	antisense	4	100
MAD1L1	chr7	1855429	2272878	protein_coding	3	89
LASP1	chr17	37026112	37078023	protein_coding	3	100
CROT	chr7	86974997	87029111	protein_coding	3	100
KMT2E	chr7	104654626	104754808	protein_coding	3	100
GGNBP2	chr17	34900737	34946278	protein_coding	3	98
AP2B1	chr17	33905065	34053436	protein_coding	3	93
PHTF2	chr7	77428122	77586818	protein_coding	3	99
VPS41	chr7	38762563	38971994	protein_coding	3	98
LUC7L	chr16	238968	279462	protein_coding	3	100
CRAMP1L	chr16	1662326	1727909	protein_coding	3	100
SPAG9	chr17	49039535	49198226	protein_coding	3	94
REV3L	chr6	111620234	111804918	protein_coding	3	91
CD4	chr12	6896024	6929974	protein_coding	3	100
AKAP8L	chr19	15490859	15529952	protein_coding	3	100
RNF216	chr7	5659678	5821370	protein_coding	3	98
PRKCH	chr14	61654277	62017694	protein_coding	3	97
FAM13B	chr5	137273649	137387650	protein_coding	3	100
PIAS1	chr15	68346517	68483096	protein_coding	3	100
FAM120A	chr9	96214004	96328397	protein_coding	3	100
ARID1B	chr6	157099063	157531913	protein_coding	3	59
LIMA1	chr12	50569571	50677329	protein_coding	3	97
MPHOSPH9	chr12	123636867	123728561	protein_coding	3	100
TTC17	chr11	43380482	43516483	protein_coding	3	97
ARID4B	chr1	235294949	235491534	protein_coding	3	100
FAM168A	chr11	73111532	73309234	protein_coding	3	92
RC3H2	chr9	125606835	125667620	protein_coding	3	100
TARBP1	chr1	234527059	234614849	protein_coding	3	100
SLC6A16	chr19	49792895	49828482	protein_coding	3	100
HAGH	chr16	1845621	1877195	protein_coding	3	100
HIPK2	chr7	139246316	139477577	protein_coding	3	98
AP3D1	chr19	2100988	2164464	protein_coding	3	99
ANKRD44	chr2	197831741	198175897	protein_coding	3	100
SPEN	chr1	16174359	16266955	protein_coding	3	99
SLK	chr10	105726959	105788991	protein_coding	3	100
MAST4	chr5	65892176	66465423	protein_coding	3	83
NUP133	chr1	229577045	229644103	protein_coding	3	100
CLEC2D	chr12	9817565	9848413	protein_coding	3	100
SLC44A1	chr9	108006903	108201452	protein_coding	3	99
DGCR2	chr22	19023795	19109967	protein_coding	3	100
OSBPL3	chr7	24836158	25021253	protein_coding	3	100
NDE1	chr16	15737124	15820210	protein_coding	3	100
SMARCE1	chr17	38781214	38804760	protein_coding	3	100
KDM5A	chr12	389295	498620	protein_coding	3	99
C17orf85	chr17	3714460	3749545	protein_coding	3	100
TXK	chr4	48068410	48136273	protein_coding	3	100
ARHGEF1	chr19	42387228	42434302	protein_coding	3	100
PPP2R5C	chr14	102228135	102394326	protein_coding	3	99
ITCH	chr20	32951041	33099198	protein_coding	3	100
SRCAP	chr16	30709530	30755602	protein_coding	3	100
RBL1	chr20	35624752	35724398	protein_coding	3	100
ERC1	chr12	1099675	1605099	protein_coding	3	63
KAT6A	chr8	41786997	41909508	protein_coding	3	100
NLK	chr17	26368763	26523407	protein_coding	3	91
XRN2	chr20	21283942	21370463	protein_coding	3	100
GANAB	chr11	62392298	62414104	protein_coding	3	100
MFSD11	chr17	74731947	74777531	protein_coding	3	100
SRPK1	chr6	35800743	35889119	protein_coding	3	100
IL12RB1	chr19	18169805	18209754	protein_coding	3	100
PACSIN2	chr22	43231418	43411151	protein_coding	3	98
EP300	chr22	41487790	41576081	protein_coding	3	100
RPS6KA5	chr14	91336799	91526980	protein_coding	3	100
SMEK1	chr14	91923955	91976898	protein_coding	3	100
STK4	chr20	43595115	43708600	protein_coding	3	100
ADNP	chr20	49505585	49547958	protein_coding	3	100
DNAJC5	chr20	62526518	62567384	protein_coding	3	100
PRPF6	chr20	62612488	62664453	protein_coding	3	100
GMEB2	chr20	62218955	62258394	protein_coding	3	100
RNF24	chr20	3907956	3996229	protein_coding	3	100
KIF3B	chr20	30865467	30922814	protein_coding	3	100
LPIN2	chr18	2916992	3013313	protein_coding	3	100
MIB1	chr18	19284918	19450918	protein_coding	3	100
STAG2	chrX	123094062	123556514	protein_coding	3	95
FMR1	chrX	146993469	147032645	protein_coding	3	100
INTS6	chr13	51928213	52028400	protein_coding	3	100
NUP93	chr16	56764017	56878797	protein_coding	3	98
NFAT5	chr16	69598997	69738569	protein_coding	3	97
CYB5B	chr16	69458428	69500169	protein_coding	3	100
SLC7A6	chr16	68298433	68335722	protein_coding	3	100
AXIN1	chr16	337440	402673	protein_coding	3	100
USP10	chr16	84733584	84813528	protein_coding	3	100
NARFL	chr16	779753	791329	protein_coding	3	100
HERC1	chr15	63900817	64126141	protein_coding	3	100
VRK3	chr19	50479724	50529203	protein_coding	3	100
RASAL3	chr19	15562435	15575382	protein_coding	3	100
URI1	chr19	30414551	30506611	protein_coding	3	98
SIPA1L3	chr19	38397868	38699012	protein_coding	3	76
CDK6	chr7	92234235	92465908	protein_coding	3	97
TMEM106B	chr7	12250867	12282993	protein_coding	3	100
GBF1	chr10	104005289	104142656	protein_coding	3	100
SUFU	chr10	104263744	104393292	protein_coding	3	100
AATF	chr17	35306175	35414171	protein_coding	3	98
MED13	chr17	60019966	60142643	protein_coding	3	95
CYTH1	chr17	76670130	76778379	protein_coding	3	97
SMURF2	chr17	62538413	62658186	protein_coding	3	96
YWHAE	chr17	1247566	1303672	protein_coding	3	98
NFKB1	chr4	103422486	103538459	protein_coding	3	100
WHSC1	chr4	1873151	1983934	protein_coding	3	100
PPP6R3	chr11	68228186	68382802	protein_coding	3	100
NUP98	chr11	3692313	3819022	protein_coding	3	97
SLC38A1	chr12	46576846	46663800	protein_coding	3	100
CPSF6	chr12	69633317	69668138	protein_coding	3	100
LPCAT3	chr12	7085348	7125814	protein_coding	3	100
NCOA7	chr6	126102307	126252266	protein_coding	3	95
MAPK14	chr6	35995488	36079013	protein_coding	3	99
STK38	chr6	36461669	36515247	protein_coding	3	100
ASCC3	chr6	100956070	101329248	protein_coding	3	73
CCND3	chr6	41902671	42018095	protein_coding	3	97
SENP6	chr6	76311225	76427997	protein_coding	3	96
ERBB2IP	chr5	65222303	65378377	protein_coding	3	100
FAM172A	chr5	92953775	93447404	protein_coding	3	91
ST8SIA4	chr5	100142639	100238970	protein_coding	3	100
NR3C1	chr5	142657496	142815077	protein_coding	3	99
CBLB	chr3	105374305	105588396	protein_coding	3	95
FOXP1	chr3	71003844	71633140	protein_coding	3	75
ACTR3	chr2	114647537	114720173	protein_coding	3	100
RTN4	chr2	55199325	55339757	protein_coding	3	99
DNAH6	chr2	84743579	85046713	protein_coding	3	100
HDLBP	chr2	242166679	242256476	protein_coding	3	100
PASK	chr2	242045514	242089679	protein_coding	3	100
AAK1	chr2	69688532	69901481	protein_coding	3	100
PARD3B	chr2	205410516	206484886	protein_coding	3	100
RLF	chr1	40627045	40706593	protein_coding	3	98
KDM5B	chr1	202696526	202778598	protein_coding	3	100
STAG1	chr3	136055077	136471220	protein_coding	3	91
STK11	chr19	1189406	1228428	protein_coding	3	100
PTBP3	chr9	114980715	115095947	protein_coding	3	100
MAPKAP1	chr9	128199672	128469513	protein_coding	3	99
YLPM1	chr14	75230069	75322244	protein_coding	3	100
PPP3CC	chr8	22298332	22398652	protein_coding	3	100
KIAA0922	chr4	154387498	154557863	protein_coding	3	99
ZMYM2	chr13	20532810	20665968	protein_coding	3	100
PDS5A	chr4	39824483	39979576	protein_coding	3	100
MED13L	chr12	116395711	116715143	protein_coding	3	100
SPATS2	chr12	49760367	49921205	protein_coding	3	98
IKZF4	chr12	56401443	56432219	protein_coding	3	100
TRERF1	chr6	42192669	42419789	protein_coding	3	89
NUP153	chr6	17615269	17706656	protein_coding	3	100
CNOT1	chr16	58553855	58663790	protein_coding	3	100
NUP85	chr17	73201754	73231853	protein_coding	3	100
EML2	chr19	46110252	46148887	protein_coding	3	100
GPCPD1	chr20	5525085	5591672	protein_coding	3	100
NUP214	chr9	134000948	134110057	protein_coding	3	100
CPSF3L	chr1	1246965	1260071	protein_coding	3	100
PKMYT1	chr16	3018025	3030540	protein_coding	3	100
INO80	chr15	41271078	41408552	protein_coding	3	99
ACTN4	chr19	39138289	39222223	protein_coding	3	100
ATXN10	chr22	46067678	46241187	protein_coding	3	100
ZC3H4	chr19	47567444	47617009	protein_coding	3	100
ZNF141	chr4	331603	378653	protein_coding	3	100
TMEM204	chr16	1578689	1605581	protein_coding	3	100
WDR44	chrX	117480036	117583924	protein_coding	3	100
KDM6B	chr17	7743222	7758114	protein_coding	3	100
XAF1	chr17	6658766	6678966	protein_coding	3	100
AP3B1	chr5	77296349	77590579	protein_coding	3	98
XPO4	chr13	21351469	21477187	protein_coding	3	100
MPRIP	chr17	16945859	17120993	protein_coding	3	97
RTN3	chr11	63448918	63527363	protein_coding	3	100
CEPT1	chr1	111682249	111727724	protein_coding	3	100
IL6ST	chr5	55230923	55290821	protein_coding	3	100
ZCCHC11	chr1	52873954	53019159	protein_coding	3	95
TESPA1	chr12	55341802	55378530	protein_coding	3	100
FAM129A	chr1	184759858	184943682	protein_coding	3	100
USP37	chr2	219314974	219433084	protein_coding	3	100
EPC2	chr2	149402009	149545130	protein_coding	3	100
NMT1	chr17	43128978	43186384	protein_coding	3	100
UBAP2	chr9	33921691	34048947	protein_coding	3	100
RNF121	chr11	71639747	71708643	protein_coding	3	99
ASCC1	chr10	73856278	73976892	protein_coding	3	99
KIAA1109	chr4	123073488	123283913	protein_coding	3	100
CNOT6L	chr4	78634541	78740769	protein_coding	3	100
MAPK8IP3	chr16	1756184	1820318	protein_coding	3	100
KIF21A	chr12	39687030	39837192	protein_coding	3	97
DIAPH3	chr13	60239717	60738121	protein_coding	3	99
NCOA2	chr8	71021997	71316040	protein_coding	3	100
USP3	chr15	63796793	63886839	protein_coding	3	100
CDR2	chr16	22357257	22448486	protein_coding	3	100
NLRC5	chr16	57023397	57117443	protein_coding	3	100
PELP1	chr17	4574679	4607632	protein_coding	3	100
CSNK1D	chr17	80196899	80231607	protein_coding	3	100
SIRT3	chr11	215458	236931	protein_coding	3	100
KIF2C	chr1	45205490	45233439	protein_coding	3	99
TPM3	chr1	154127784	154167124	protein_coding	3	100
GATAD2B	chr1	153777201	153895451	protein_coding	3	100
ASXL2	chr2	25956622	26101385	protein_coding	3	96
TBCK	chr4	106962756	107242652	protein_coding	3	98
NAF1	chr4	164031225	164088073	protein_coding	3	100
FARS2	chr6	5261277	5771813	protein_coding	3	46
C7orf55-LUC7L2	chr7	139025105	139108198	protein_coding	3	100
CASK	chrX	41374187	41782716	protein_coding	3	97
KDM6A	chrX	44732757	44971847	protein_coding	3	100
HMBOX1	chr8	28747911	28922281	protein_coding	3	100
WHSC1L1	chr8	38127215	38239790	protein_coding	3	100
EIF3H	chr8	117654369	117779164	protein_coding	3	99
ZCCHC7	chr9	37120536	37358146	protein_coding	3	98
SLC25A25	chr9	130830480	130871524	protein_coding	3	100
ZEB1	chr10	31607424	31818742	protein_coding	3	100
HERC4	chr10	69681665	69835105	protein_coding	3	100
AASDHPPT	chr11	105946228	105969437	protein_coding	3	100
FERMT3	chr11	63974150	63991354	protein_coding	3	100
SRFBP1	chr5	121297656	121411265	protein_coding	3	100
NR3C2	chr4	148999913	149365850	protein_coding	3	98
PARP8	chr5	49961733	50142356	protein_coding	3	99
DST	chr6	56322785	56819426	protein_coding	3	54
MBNL1	chr3	151961617	152183569	protein_coding	3	96
UTRN	chr6	144606837	145174170	protein_coding	3	45
TXNDC11	chr16	11772936	11836734	protein_coding	3	100
RASSF3	chr12	65004293	65091347	protein_coding	3	100
ASAP1	chr8	131064353	131455906	protein_coding	3	99
MSI2	chr17	55333212	55762046	protein_coding	3	42
UBASH3B	chr11	122526383	122685181	protein_coding	3	97
PITPNC1	chr17	65373575	65693372	protein_coding	3	61
C21orf91	chr21	19161284	19191703	protein_coding	3	100
VOPP1	chr7	55503749	55640681	protein_coding	3	98
ZFAND3	chr6	37787275	38122400	protein_coding	3	80
NPTN	chr15	73852355	73926475	protein_coding	3	100
NSMCE2	chr8	126103921	126379362	protein_coding	3	99
RNF111	chr15	59157374	59389618	protein_coding	3	100
TMEM164	chrX	109245859	109425962	protein_coding	3	100
EYA3	chr1	28296855	28415207	protein_coding	3	98
AHCYL2	chr7	128864864	129070052	protein_coding	3	98
ZNF276	chr16	89786808	89807311	protein_coding	3	100
EPB41	chr1	29213603	29446553	protein_coding	3	77
RUNX1	chr21	36160098	37376965	protein_coding	3	93
ARHGAP35	chr19	47421933	47508334	protein_coding	3	99
AGPAT3	chr21	45285067	45406417	protein_coding	3	100
TRAPPC10	chr21	45432200	45526433	protein_coding	3	100
GAB3	chrX	153903529	153979858	protein_coding	3	100
ITGB2	chr21	46305868	46351904	protein_coding	3	100
AMICA1	chr11	118064455	118095809	protein_coding	3	100
PPP1R16A	chr8	145703352	145727504	protein_coding	3	100
ACOX1	chr17	73937588	73975515	protein_coding	3	100
PRPSAP1	chr17	74305567	74380602	protein_coding	3	99
WDR90	chr16	699311	717833	protein_coding	3	100
CLPB	chr11	72003469	72145692	protein_coding	3	97
SLC30A7	chr1	101361632	101447309	protein_coding	3	100
WDR26	chr1	224572845	224624735	protein_coding	3	100
SNRK	chr3	43328004	43466256	protein_coding	3	100
NAA15	chr4	140222609	140341187	protein_coding	3	100
RICTOR	chr5	38938021	39074510	protein_coding	3	100
YWHAZ	chr8	101928753	101965616	protein_coding	3	100
DDX26B	chrX	134654584	134716435	protein_coding	3	100
KIAA0355	chr19	34745442	34846491	protein_coding	3	98
PBX3	chr9	128509624	128729656	protein_coding	3	100
CDK12	chr17	37617764	37721160	protein_coding	3	97
STIM1	chr11	3875757	4114439	protein_coding	3	88
C2CD3	chr11	73723763	73882255	protein_coding	3	95
SF1	chr11	64532078	64546258	protein_coding	3	100
DNAJC7	chr17	40128451	40173394	protein_coding	3	100
STAT3	chr17	40465342	40540586	protein_coding	3	100
CSNK1G1	chr15	64457716	64648442	protein_coding	3	100
CA5B	chrX	15706953	15805747	protein_coding	3	100
SIN3A	chr15	75661720	75748183	protein_coding	3	100
WIBG	chr12	56295197	56326402	protein_coding	3	100
ATF7	chr12	53901640	54020199	protein_coding	3	99
FOXN2	chr2	48541776	48606433	protein_coding	3	100
USP32	chr17	58256455	58499831	protein_coding	3	77
PIK3CD	chr1	9711790	9789172	protein_coding	3	97
ATF7IP	chr12	14518610	14651697	protein_coding	3	97
BCL2	chr18	60790579	60987361	protein_coding	3	100
JMJD1C	chr10	64926981	65225722	protein_coding	3	98
MOB3A	chr19	2071037	2096672	protein_coding	3	100
PTPRM	chr18	7566780	8406859	protein_coding	3	88
PEAK1	chr15	77400471	77712486	protein_coding	3	95
TNFRSF10D	chr8	22993101	23021543	protein_coding	3	100
PHC3	chr3	169804520	169899537	protein_coding	3	100
DENND4A	chr15	65950384	66084631	protein_coding	3	100
KCTD13	chr16	29916333	29938356	protein_coding	3	100
PCCA	chr13	100741269	101182686	protein_coding	3	99
CKAP5	chr11	46764598	46867847	protein_coding	3	99
CCDC57	chr17	80059336	80170706	protein_coding	3	100
RTTN	chr18	67671029	67873181	protein_coding	3	100
ACSF3	chr16	89154783	89222254	protein_coding	3	100
FAM91A1	chr8	124780696	124827692	protein_coding	3	100
CHD9	chr16	53088945	53363062	protein_coding	3	89
NR2C2	chr3	14989091	15095107	protein_coding	3	100
KIAA0195	chr17	73437240	73496171	protein_coding	3	100
CTC1	chr17	8130191	8151362	protein_coding	3	100
ZNF609	chr15	64752941	64978264	protein_coding	3	100
PAK2	chr3	196466728	196559518	protein_coding	3	100
HIST1H2AC	chr6	26124373	26139344	protein_coding	3	100
ZFP82	chr19	36874022	36909558	protein_coding	3	100
EHMT1	chr9	140513444	140764468	protein_coding	3	99
ZNF708	chr19	21473962	21512227	protein_coding	3	100
IST1	chr16	71879899	71962913	protein_coding	3	100
C1S	chr12	7096351	7178336	protein_coding	3	100
PLCB1	chr20	8112824	8949003	protein_coding	3	94
KIAA2026	chr9	5881596	6007901	protein_coding	3	100
TRIM52	chr5	180681417	180688119	protein_coding	3	100
PTP4A2	chr1	32372022	32410457	protein_coding	3	99
KNTC1	chr12	123011793	123110943	protein_coding	3	100
PDE4B	chr1	66258197	66840259	protein_coding	3	29
NELL2	chr12	44902058	45315631	protein_coding	3	65
SEPT9	chr17	75276651	75496678	protein_coding	3	79
FAF1	chr1	50905150	51425935	protein_coding	3	36
HSF1	chr8	145515280	145538385	protein_coding	3	100
PRMT3	chr11	20409076	20530840	protein_coding	3	100
SP1	chr12	53773960	53810230	protein_coding	3	100
PSMD13	chr11	236546	252983	protein_coding	3	100
UBE2L3	chr22	21903736	21978323	protein_coding	3	100
BRWD1	chr21	40556102	40693485	protein_coding	3	100
DRG1	chr22	31795509	31924726	protein_coding	3	99
UBE2H	chr7	129470572	129592789	protein_coding	3	100
ZC3H6	chr2	113033171	113097640	protein_coding	3	100
DPYD	chr1	97543299	98386605	protein_coding	3	9
ZNF292	chr6	87862551	87973914	protein_coding	3	99
ARID2	chr12	46123448	46301823	protein_coding	3	94
HN1	chr17	73131343	73164376	protein_coding	3	100
SUPT3H	chr6	44777054	45345690	protein_coding	3	51
GIMAP5	chr7	150419341	150447121	protein_coding	3	100
XRCC6	chr22	42017123	42060044	protein_coding	3	100
ZNF512B	chr20	62588055	62680113	protein_coding	3	100
STRN3	chr14	31363005	31495607	protein_coding	3	100
KPNA5	chr6	117002350	117063029	protein_coding	3	100
KIAA1671	chr22	25348697	25593415	protein_coding	3	100
PCBP2	chr12	53835525	53874946	protein_coding	3	100
SND1	chr7	127292234	127732661	protein_coding	3	82
BLM	chr15	91260558	91358859	protein_coding	3	100
TRIM33	chr1	114935399	115053781	protein_coding	3	94
PELI1	chr2	64319786	64371588	protein_coding	3	100
HTT	chr4	3076408	3245676	protein_coding	3	100
FAR1	chr11	13690217	13753893	protein_coding	3	99
ZNF44	chr19	12335501	12405702	protein_coding	3	99
DNM3	chr1	171810621	172387606	protein_coding	3	100
MIER1	chr1	67390578	67454302	protein_coding	3	99
ZNF251	chr8	145946298	145981802	protein_coding	3	100
LRBA	chr4	151185594	151936879	protein_coding	3	75
TTC37	chr5	94799599	94890711	protein_coding	3	100
ZNF652	chr17	47366568	47439835	protein_coding	3	100
MTOR	chr1	11166592	11322564	protein_coding	3	92
FOXJ3	chr1	42642210	42801548	protein_coding	3	88
PHACTR4	chr1	28696114	28826881	protein_coding	3	89
TMEM57	chr1	25757388	25826700	protein_coding	3	100
ABCF1	chr6	30539153	30564956	protein_coding	3	100
PDE7A	chr8	66629745	66754557	protein_coding	3	100
SARNP	chr12	56146247	56211540	protein_coding	3	99
DENND1B	chr1	197473878	197744826	protein_coding	3	100
NOTCH2NL	chr1	145209119	145291972	protein_coding	3	100
DNASE1	chr16	3661729	3730144	protein_coding	3	99
ZNF407	chr18	72265106	72777627	protein_coding	3	100
ENSG00000228395	chr9	131291180	131314689	antisense	3	100
TAPBP	chr6	33267471	33282164	protein_coding	3	100
ENSG00000233937	chr5	180673523	180699168	antisense	3	100
ENSG00000235085	chr17	4578674	4600126	antisense	3	100
ARFGAP3	chr22	43192508	43254112	protein_coding	3	100
RBM14-RBM4	chr11	66384097	66413940	protein_coding	3	100
ENSG00000249753	chr12	64017568	64189498	antisense	3	99
CKLF-CMTM1	chr16	66586490	66613038	protein_coding	3	100
ENSG00000257337	chr12	53408380	53448222	antisense	3	100
ENSG00000257390	chr12	56151059	56221330	protein_coding	3	99
ENSG00000259316	chr15	64472547	64665980	protein_coding	3	100
ENSG00000259529	chr14	24620427	24636611	protein_coding	3	100
ENSG00000262370	chr16	3126912	3137101	lincRNA	3	100
ENSG00000263069	chr17	78325628	78388968	antisense	3	100
ENSG00000264058	chr17	38785049	38821393	protein_coding	3	100
ENSG00000264538	chr17	29036317	29117926	pseudogene	3	99
ENSG00000265987	chr17	73340486	73369743	antisense	3	100
ENSG00000267281	chr12	53900472	54019763	protein_coding	3	99
ENSG00000267758	chr17	40420605	40421825	antisense	3	100
ENSG00000269967	chr1	32317514	32387442	lincRNA	3	100
ENSG00000272305	chr3	53003135	53133469	protein_coding	3	100
NUDT3	chr6	34247456	34360451	protein_coding	3	100
CFLAR	chr2	201980827	202041410	protein_coding	2	100
RBM5	chr3	50126341	50156454	protein_coding	2	99
SLC25A13	chr7	95749532	95951459	protein_coding	2	80
CDC27	chr17	45195069	45266788	protein_coding	2	94
CCDC109B	chr4	110481361	110609874	protein_coding	2	99
RPAP3	chr12	48057070	48099844	protein_coding	2	100
MYCBP2	chr13	77618792	77901185	protein_coding	2	100
ITGAL	chr16	30483979	30534506	protein_coding	2	99
SYNRG	chr17	35874900	35969544	protein_coding	2	85
RALA	chr7	39663082	39747723	protein_coding	2	99
KDM7A	chr7	139784546	139876835	protein_coding	2	99
AGK	chr7	141250989	141355044	protein_coding	2	96
MARK4	chr19	45582546	45808541	protein_coding	2	54
DNAH9	chr17	11501748	11873065	protein_coding	2	14
ST7L	chr1	113066140	113163447	protein_coding	2	86
TKTL1	chrX	153524024	153558700	protein_coding	2	100
JARID2	chr6	15246527	15522252	protein_coding	2	61
NADK	chr1	1682671	1711896	protein_coding	2	100
SYPL1	chr7	105730949	105753022	protein_coding	2	100
ST3GAL1	chr8	134467091	134584183	protein_coding	2	100
UBE3C	chr7	156931607	157062066	protein_coding	2	94
RANBP9	chr6	13621730	13711796	protein_coding	2	98
NCAPD2	chr12	6602522	6641121	protein_coding	2	100
FYN	chr6	111981535	112194655	protein_coding	2	65
HIVEP2	chr6	143072604	143266338	protein_coding	2	76
BTBD7	chr14	93703896	93799438	protein_coding	2	100
PTBP1	chr19	797075	812327	protein_coding	2	100
PIK3C2A	chr11	17099277	17229530	protein_coding	2	88
MAP4K3	chr2	39476407	39664453	protein_coding	2	85
ZBTB32	chr19	36195429	36207940	protein_coding	2	100
CD6	chr11	60739115	60787849	protein_coding	2	98
ZC3H3	chr8	144519825	144623623	protein_coding	2	100
YAF2	chr12	42550906	42632151	protein_coding	2	95
MATR3	chr5	138609441	138667360	protein_coding	2	99
ZRANB1	chr10	126630692	126676758	protein_coding	2	100
CPS1	chr2	211342406	211543831	protein_coding	2	100
DEPDC1	chr1	68939835	68962904	protein_coding	2	100
NCAPH2	chr22	50946645	50961901	protein_coding	2	100
KPNA6	chr1	32573639	32642169	protein_coding	2	89
POU2F2	chr19	42590263	42700737	protein_coding	2	87
IKZF2	chr2	213864429	214017151	protein_coding	2	100
RANBP3	chr19	5916150	5978153	protein_coding	2	95
ZCCHC8	chr12	122957417	122985518	protein_coding	2	100
SLC4A7	chr3	27414214	27525911	protein_coding	2	97
RNF19A	chr8	101269288	101348446	protein_coding	2	99
VCL	chr10	75757872	75879918	protein_coding	2	99
CUL3	chr2	225334867	225450110	protein_coding	2	100
MYOM2	chr8	1993155	2113475	protein_coding	2	100
SKIV2L2	chr5	54603588	54721409	protein_coding	2	98
TDP1	chr14	90421283	90511106	protein_coding	2	100
TG	chr8	133879203	134147147	protein_coding	2	93
YTHDC2	chr5	112849380	112930982	protein_coding	2	98
FAM214A	chr15	52873514	53002014	protein_coding	2	100
DTNBP1	chr6	15523032	15663289	protein_coding	2	78
HDAC9	chr7	18126572	19042039	protein_coding	2	15
CELF2	chr10	11047259	11378674	protein_coding	2	90
R3HDM1	chr2	136289025	136482840	protein_coding	2	100
HERPUD1	chr16	56965960	56977798	protein_coding	2	100
PLEKHA5	chr12	19282648	19529334	protein_coding	2	72
FOXN3	chr14	89591215	90085493	protein_coding	2	78
MCF2L2	chr3	182895831	183146566	protein_coding	2	86
HHAT	chr1	210501596	210849638	protein_coding	2	100
GALC	chr14	88304164	88460009	protein_coding	2	98
TAB2	chr6	149539777	149732749	protein_coding	2	81
PUM2	chr2	20448452	20551995	protein_coding	2	94
UNKL	chr16	1413206	1464752	protein_coding	2	98
PARP12	chr7	139723544	139763521	protein_coding	2	100
GNA15	chr19	3136191	3163767	protein_coding	2	100
SNRNP40	chr1	31732417	31769662	protein_coding	2	97
SFSWAP	chr12	132195626	132284282	protein_coding	2	100
MON2	chr12	62860597	62991363	protein_coding	2	92
GPBP1	chr5	56469775	56560506	protein_coding	2	100
CS	chr12	56665483	56694176	protein_coding	2	99
APPBP2	chr17	58520520	58603580	protein_coding	2	92
EIF4B	chr12	53399942	53435993	protein_coding	2	99
RNF4	chr4	2463947	2627047	protein_coding	2	100
TAF2	chr8	120743015	120845103	protein_coding	2	100
GNAI3	chr1	110091233	110136975	protein_coding	2	97
WDR3	chr1	118472343	118509165	protein_coding	2	98
MAP2K4	chr17	11924141	12047147	protein_coding	2	81
FAM107B	chr10	14560556	14816896	protein_coding	2	94
CD84	chr1	160510885	160549306	protein_coding	2	100
LRRC40	chr1	70610488	70671303	protein_coding	2	92
ARFGEF1	chr8	68085747	68255912	protein_coding	2	97
STAG3	chr7	99775186	99819111	protein_coding	2	100
SP100	chr2	231280657	231408805	protein_coding	2	100
TRAM1	chr8	71485677	71520622	protein_coding	2	100
EVI5	chr1	92974253	93257961	protein_coding	2	36
TP53BP1	chr15	43699407	43802926	protein_coding	2	100
RRP15	chr1	218458629	218511325	protein_coding	2	100
HDAC4	chr2	239969864	240323348	protein_coding	2	100
OTUD5	chrX	48779305	48815648	protein_coding	2	100
IP6K2	chr3	48725436	48777786	protein_coding	2	100
KIF2A	chr5	61601989	61833076	protein_coding	2	88
RASGRP2	chr11	64494383	64512928	protein_coding	2	100
RORA	chr15	60780483	61521518	protein_coding	2	43
GNB5	chr15	52413117	52483566	protein_coding	2	100
LRP6	chr12	12268959	12419946	protein_coding	2	88
NUCB2	chr11	17229700	17371521	protein_coding	2	83
EIF2B3	chr1	45316450	45452282	protein_coding	2	74
SNX13	chr7	17830385	17980124	protein_coding	2	89
ARHGAP10	chr4	148653214	148993931	protein_coding	2	87
ING3	chr7	120590803	120617270	protein_coding	2	100
SEL1L	chr14	81937893	82000205	protein_coding	2	99
PDCD2	chr6	170884383	170893780	protein_coding	2	100
HMMR	chr5	162887209	162918947	protein_coding	2	100
CHFR	chr12	133398773	133532890	protein_coding	2	100
STK10	chr5	171469077	171615390	protein_coding	2	95
FRY	chr13	32605437	32870794	protein_coding	2	99
NSF	chr17	44668035	44834830	protein_coding	2	65
CLASP1	chr2	122095352	122407163	protein_coding	2	100
EED	chr11	85955586	85989855	protein_coding	2	99
TSG101	chr11	18489883	18548779	protein_coding	2	99
SLC24A1	chr15	65903704	65953333	protein_coding	2	100
ZZEF1	chr17	3907739	4046314	protein_coding	2	64
SLC25A40	chr7	87462883	87505672	protein_coding	2	100
MARK3	chr14	103851729	103970168	protein_coding	2	100
FRYL	chr4	48499378	48782339	protein_coding	2	91
WDR62	chr19	36545783	36596008	protein_coding	2	99
RBMS2	chr12	56915713	56984745	protein_coding	2	98
BAZ2A	chr12	56989380	57030600	protein_coding	2	99
PTPN23	chr3	47422501	47454931	protein_coding	2	100
SNRPA	chr19	41256542	41271294	protein_coding	2	100
SMC1B	chr22	45739944	45809500	protein_coding	2	99
ITGA8	chr10	15555948	15762124	protein_coding	2	93
MAP2	chr2	210288782	210598842	protein_coding	2	100
UBE2K	chr4	39699664	39784412	protein_coding	2	100
PIK3C3	chr18	39535171	39667794	protein_coding	2	100
MLLT10	chr10	21823094	22032559	protein_coding	2	93
NRD1	chr1	52254863	52344477	protein_coding	2	92
SDF4	chr1	1152288	1167411	protein_coding	2	100
CEACAM1	chr19	43011456	43065386	protein_coding	2	97
FDFT1	chr8	11653082	11696818	protein_coding	2	100
KIF22	chr16	29802040	29816706	protein_coding	2	100
LRRC16A	chr6	25279306	25620758	protein_coding	2	39
EPB41L2	chr6	131160487	131384462	protein_coding	2	68
RFX3	chr9	3218297	3526004	protein_coding	2	87
SMARCA2	chr9	2015342	2193624	protein_coding	2	98
CPOX	chr3	98239976	98312567	protein_coding	2	99
AP4E1	chr15	51200869	51298097	protein_coding	2	99
RSBN1	chr1	114304454	114355098	protein_coding	2	97
PTPRC	chr1	198607801	198726545	protein_coding	2	100
ATP8B1	chr18	55313658	55470333	protein_coding	2	100
FYB	chr5	39105338	39274630	protein_coding	2	93
ME2	chr18	48405419	48474691	protein_coding	2	100
XPO1	chr2	61704984	61765761	protein_coding	2	100
ZCCHC6	chr9	88902648	88969369	protein_coding	2	100
PDS5B	chr13	33160564	33352157	protein_coding	2	99
OXCT1	chr5	41730167	41870621	protein_coding	2	94
SLC27A5	chr19	58990879	59023780	protein_coding	2	99
ZNF586	chr19	58281023	58331307	protein_coding	2	99
SMAP2	chr1	40810522	40888998	protein_coding	2	94
STARD7	chr2	96850597	96874563	protein_coding	2	100
REST	chr4	57774075	57802010	protein_coding	2	100
HADHA	chr2	26413504	26467594	protein_coding	2	99
ATRX	chrX	76760356	77041702	protein_coding	2	93
SCAMP1	chr5	77656339	77776562	protein_coding	2	100
MAP3K4	chr6	161412759	161538417	protein_coding	2	90
EPS15	chr1	51819935	51985000	protein_coding	2	70
TMED2	chr12	124069078	124083116	protein_coding	2	100
ZFAND6	chr15	80351910	80430735	protein_coding	2	100
ERGIC2	chr12	29490285	29534122	protein_coding	2	100
TPX2	chr20	30327074	30389608	protein_coding	2	100
DOCK3	chr3	50712672	51421629	protein_coding	2	27
MAPKAPK5	chr12	112279782	112334343	protein_coding	2	98
TASP1	chr20	13246709	13619587	protein_coding	2	96
USP48	chr1	22004791	22110099	protein_coding	2	83
OSBPL8	chr12	76745577	76953589	protein_coding	2	76
WDR7	chr18	54318574	54698828	protein_coding	2	92
RNF31	chr14	24615892	24629870	protein_coding	2	100
HECTD1	chr14	31569318	31677010	protein_coding	2	98
HNRNPC	chr14	21677295	21737653	protein_coding	2	100
TRPM7	chr15	50844670	50979012	protein_coding	2	99
EZR	chr6	159186773	159240444	protein_coding	2	100
RFFL	chr17	33333009	33416338	protein_coding	2	89
SUCO	chr1	172501489	172580971	protein_coding	2	100
MAP3K1	chr5	56111401	56191979	protein_coding	2	99
ARCN1	chr11	118443105	118473748	protein_coding	2	99
WAC	chr10	28821422	28912041	protein_coding	2	99
CREM	chr10	35415719	35501886	protein_coding	2	98
HIVEP1	chr6	12008995	12165232	protein_coding	2	85
ITPR3	chr6	33588142	33664351	protein_coding	2	98
IFT74	chr9	26947037	27062928	protein_coding	2	98
ABL1	chr9	133589333	133763062	protein_coding	2	97
ABLIM1	chr10	116190872	116444762	protein_coding	2	87
MED15	chr22	20850200	20941919	protein_coding	2	95
CRKL	chr22	21271714	21308037	protein_coding	2	100
SPECC1L	chr22	24666786	24813708	protein_coding	2	98
MAPK1	chr22	22108789	22221970	protein_coding	2	100
ADRBK2	chr22	25960816	26125261	protein_coding	2	99
EIF3L	chr22	38244875	38285414	protein_coding	2	100
DEPDC5	chr22	32149944	32303012	protein_coding	2	97
TTC28	chr22	28374004	29075853	protein_coding	2	49
TCF20	chr22	42556019	42739622	protein_coding	2	95
GTPBP1	chr22	39101728	39134304	protein_coding	2	100
TAB1	chr22	39795746	39833065	protein_coding	2	100
SAMM50	chr22	44351301	44406411	protein_coding	2	100
GRAP2	chr22	40297086	40369725	protein_coding	2	100
ACO2	chr22	41865129	41924993	protein_coding	2	100
BRD1	chr22	50166931	50221160	protein_coding	2	100
SOS2	chr14	50583847	50698276	protein_coding	2	100
NIN	chr14	51186481	51297839	protein_coding	2	100
DDHD1	chr14	53510686	53620000	protein_coding	2	100
KIAA0586	chr14	58894103	59015216	protein_coding	2	100
CEP128	chr14	80943330	81425861	protein_coding	2	84
VRK1	chr14	97263641	97398059	protein_coding	2	98
YY1	chr14	100704635	100749129	protein_coding	2	100
TRPC4AP	chr20	33590207	33680674	protein_coding	2	100
ZMYND8	chr20	45837859	45985567	protein_coding	2	100
TLDC2	chr20	35504524	35522638	protein_coding	2	100
MAPRE1	chr20	31407699	31438211	protein_coding	2	100
RPRD1B	chr20	36661948	36720768	protein_coding	2	100
CHMP4B	chr20	32399110	32442172	protein_coding	2	100
PPP1R16B	chr20	37434348	37551667	protein_coding	2	100
PIGU	chr20	33148346	33264910	protein_coding	2	100
RNF125	chr18	29598335	29653176	protein_coding	2	100
AMMECR1	chrX	109437414	109683461	protein_coding	2	97
ARHGEF7	chr13	111766906	111958084	protein_coding	2	100
KPNA3	chr13	50273447	50367057	protein_coding	2	100
PHKB	chr16	47495034	47735434	protein_coding	2	58
LONP2	chr16	48278207	48397033	protein_coding	2	84
N4BP1	chr16	48572637	48654059	protein_coding	2	96
TANGO6	chr16	68877507	69119083	protein_coding	2	53
ABCC1	chr16	16043434	16236931	protein_coding	2	85
LMF1	chr16	903634	1031318	protein_coding	2	91
HAGHL	chr16	776936	785525	protein_coding	2	100
UBE2I	chr16	1355548	1377019	protein_coding	2	100
GSPT1	chr16	11961985	12009939	protein_coding	2	98
CLUAP1	chr16	3550924	3589048	protein_coding	2	99
CPPED1	chr16	12756919	12897874	protein_coding	2	81
HMOX2	chr16	4524691	4560348	protein_coding	2	100
RRN3P2	chr16	29086163	29128039	pseudogene	2	100
RBL2	chr16	53467889	53525561	protein_coding	2	99
XYLT1	chr16	17195626	17564738	protein_coding	2	38
GABPB1	chr15	50569389	50647605	protein_coding	2	98
NBN	chr8	90945564	91015456	protein_coding	2	100
STK3	chr8	99413631	99955055	protein_coding	2	68
NCALD	chr8	102698771	103137135	protein_coding	2	68
MAP4K1	chr19	39078281	39109522	protein_coding	2	100
ARHGEF18	chr19	7459999	7537363	protein_coding	2	96
DOT1L	chr19	2164148	2232577	protein_coding	2	93
OLFM2	chr19	9964394	10047228	protein_coding	2	93
TYK2	chr19	10461209	10491352	protein_coding	2	100
BCAT2	chr19	49298319	49314286	protein_coding	2	100
CRTC1	chr19	18794487	18893004	protein_coding	2	87
SUGP1	chr19	19386827	19431653	protein_coding	2	96
AVL9	chr7	32535038	33078516	protein_coding	2	40
MTPN	chr7	135611509	135662101	protein_coding	2	100
H2AFV	chr7	44866390	44887682	protein_coding	2	100
CYP3A5	chr7	99245817	99277621	protein_coding	2	100
USP42	chr7	6144515	6201195	protein_coding	2	100
AGFG2	chr7	100136834	100165842	protein_coding	2	100
RPA3	chr7	7676149	7758238	protein_coding	2	99
PHF14	chr7	11013499	11209250	protein_coding	2	89
NRF1	chr7	129251555	129396922	protein_coding	2	94
COA1	chr7	43648055	43769316	protein_coding	2	97
BCL7B	chr7	72950686	72972332	protein_coding	2	100
TLE4	chr9	82186688	82341658	protein_coding	2	96
KDM4C	chr9	6720863	7175648	protein_coding	2	82
DOCK8	chr9	214854	465259	protein_coding	2	95
RAPGEF1	chr9	134452157	134615461	protein_coding	2	93
SETX	chr9	135136743	135230372	protein_coding	2	100
RAB11FIP2	chr10	119764427	119806114	protein_coding	2	100
ERLIN1	chr10	101909851	101948091	protein_coding	2	100
EIF3A	chr10	120794356	120840316	protein_coding	2	99
TRDMT1	chr10	17184253	17244053	protein_coding	2	99
CDH23	chr10	73156691	73575702	protein_coding	2	80
PPP3CB	chr10	75196186	75255782	protein_coding	2	100
CCSER2	chr10	86088342	86278273	protein_coding	2	98
OBFC1	chr10	105642300	105677963	protein_coding	2	100
FAM208B	chr10	5726801	5805703	protein_coding	2	98
NUFIP2	chr17	27582854	27621136	protein_coding	2	98
FBXL20	chr17	37415384	37558776	protein_coding	2	71
TRIM37	chr17	57059999	57184282	protein_coding	2	78
RPS6KB1	chr17	57970447	58027925	protein_coding	2	96
GOSR1	chr17	28804380	28854610	protein_coding	2	97
MED31	chr17	6546635	6554954	protein_coding	2	100
AKAP10	chr17	19807615	19881656	protein_coding	2	96
PRKAR1A	chr17	66507921	66547460	protein_coding	2	99
SUPT6H	chr17	26989109	27029697	protein_coding	2	99
UBE2D3	chr4	103715540	103790053	protein_coding	2	100
ELF2	chr4	139949266	140098372	protein_coding	2	99
DHX15	chr4	24519064	24586173	protein_coding	2	99
EHD1	chr11	64619114	64655768	protein_coding	2	98
SUV420H1	chr11	67922330	67981295	protein_coding	2	99
AMBRA1	chr11	46417964	46615675	protein_coding	2	70
DUSP16	chr12	12628829	12715317	protein_coding	2	94
CHD4	chr12	6679249	6716642	protein_coding	2	100
HCFC2	chr12	104458235	104498639	protein_coding	2	100
ST8SIA1	chr12	22216707	22589975	protein_coding	2	41
FGFR1OP2	chr12	27091316	27119583	protein_coding	2	99
BTN3A3	chr6	26440700	26453643	protein_coding	2	100
CEP85L	chr6	118781935	119031238	protein_coding	2	59
ADTRP	chr6	11712287	11807279	protein_coding	2	95
RNGTT	chr6	89319985	89673348	protein_coding	2	46
ICK	chr6	52866077	52926600	protein_coding	2	99
TRIM38	chr6	25963030	25987384	protein_coding	2	100
CUL9	chr6	43149913	43192325	protein_coding	2	98
GMDS	chr6	1624041	2245926	protein_coding	2	10
SEMA5A	chr5	9035138	9546187	protein_coding	2	54
FAF2	chr5	175874629	175937075	protein_coding	2	100
MSH3	chr5	79950467	80172279	protein_coding	2	89
RASGRF2	chr5	80256491	80525975	protein_coding	2	79
LNPEP	chr5	96271098	96373219	protein_coding	2	99
PDE4D	chr5	58264865	59817947	protein_coding	2	7
KPNA1	chr3	122140796	122233792	protein_coding	2	98
XRN1	chr3	142025449	142166904	protein_coding	2	99
KAT2B	chr3	20081515	20195896	protein_coding	2	98
PDCD10	chr3	167401086	167452727	protein_coding	2	100
PRKAR2A	chr3	48782030	48885279	protein_coding	2	96
USP4	chr3	49315264	49378145	protein_coding	2	99
ECT2	chr3	172468472	172539264	protein_coding	2	100
USP9Y	chrY	14813160	14972764	protein_coding	2	100
FXR1	chr3	180585929	180700541	protein_coding	2	98
BBX	chr3	107241783	107530171	protein_coding	2	78
GBE1	chr3	81538850	81811312	protein_coding	2	85
FRMD4B	chr3	69219141	69591734	protein_coding	2	72
SPTBN1	chr2	54683422	54896812	protein_coding	2	76
USP34	chr2	61414598	61697904	protein_coding	2	64
COQ10B	chr2	198318147	198340032	protein_coding	2	100
KDM3A	chr2	86667770	86719839	protein_coding	2	100
UXS1	chr2	106709759	106810795	protein_coding	2	100
BIRC6	chr2	32582096	32843966	protein_coding	2	73
RAB3GAP1	chr2	135809835	135933964	protein_coding	2	100
SLC25A12	chr2	172640880	172864766	protein_coding	2	100
DARS	chr2	136664247	136743670	protein_coding	2	100
PLCL1	chr2	198669426	199437305	protein_coding	2	100
WIPF1	chr2	175424300	175547644	protein_coding	2	100
C2orf42	chr2	70377012	70475747	protein_coding	2	100
TIA1	chr2	70436576	70475792	protein_coding	2	100
ARID3A	chr19	925781	975939	protein_coding	2	96
EPHA4	chr2	222282747	222438922	protein_coding	2	100
STXBP3	chr1	109289296	109352148	protein_coding	2	96
EDEM3	chr1	184659365	184724047	protein_coding	2	100
GON4L	chr1	155719508	155829191	protein_coding	2	100
SLC35D1	chr1	67465015	67519782	protein_coding	2	96
SRSF11	chr1	70671365	70718735	protein_coding	2	97
CD46	chr1	207925402	207968858	protein_coding	2	100
DR1	chr1	93811445	93835055	protein_coding	2	99
PRRC2C	chr1	171454651	171562650	protein_coding	2	100
MAN1C1	chr1	25943959	26112698	protein_coding	2	63
DHDDS	chr1	26758773	26797785	protein_coding	2	100
MYB	chr6	135502453	135540311	protein_coding	2	99
SLC16A7	chr12	59989848	60176395	protein_coding	2	69
TMEM5	chr12	64173583	64203338	protein_coding	2	100
FOXO3	chr6	108881038	109005977	protein_coding	2	93
KLF12	chr13	74260226	74708394	protein_coding	2	92
UBE2B	chr5	133706870	133727683	protein_coding	2	100
RAD23B	chr9	110045418	110094475	protein_coding	2	99
GLE1	chr9	131266979	131304567	protein_coding	2	100
RAB14	chr9	123940415	123985292	protein_coding	2	100
PPP6C	chr9	127908852	127952218	protein_coding	2	100
DENND1A	chr9	126141933	126692431	protein_coding	2	67
ZNF410	chr14	74353320	74399214	protein_coding	2	99
FAM178A	chr10	102672326	102724893	protein_coding	2	100
C10orf76	chr10	103605356	103815950	protein_coding	2	95
SLC10A7	chr4	147175127	147443123	protein_coding	2	89
TAF12	chr1	28915835	28969597	protein_coding	2	92
MTRF1	chr13	41790505	41837742	protein_coding	2	100
ELF1	chr13	41506056	41635576	protein_coding	2	100
SIL1	chr5	138282409	138629246	protein_coding	2	77
KDM3B	chr5	137688285	137772717	protein_coding	2	98
CCDC53	chr12	102406705	102455927	protein_coding	2	99
SPOP	chr17	47676246	47755596	protein_coding	2	89
FAM117A	chr17	47787694	47866542	protein_coding	2	87
BCL2L14	chr12	12202778	12364018	protein_coding	2	85
KHDRBS1	chr1	32479430	32526451	protein_coding	2	98
ZSCAN20	chr1	33938246	33962107	protein_coding	2	100
FYTTD1	chr3	197464050	197514467	protein_coding	2	99
RBBP6	chr16	24549014	24584184	protein_coding	2	99
RPAP2	chr1	92764522	92867613	protein_coding	2	84
BBS9	chr7	33168856	33645680	protein_coding	2	46
SEPT7	chr7	35840542	35944917	protein_coding	2	98
FAM126A	chr7	22980878	23053749	protein_coding	2	97
NT5C3A	chr7	33053742	33102409	protein_coding	2	100
ECD	chr10	74889913	74928813	protein_coding	2	100
P4HA1	chr10	74766975	74856732	protein_coding	2	100
CIT	chr12	120123595	120315095	protein_coding	2	100
IFT81	chr12	110562140	110656602	protein_coding	2	93
RNF11	chr1	51701943	51739127	protein_coding	2	97
ITPR2	chr12	26490342	26986131	protein_coding	2	17
CCDC91	chr12	28286182	28732883	protein_coding	2	29
ZC3H13	chr13	46528600	46626894	protein_coding	2	100
STIL	chr1	47715811	47779819	protein_coding	2	93
TTC21B	chr2	166713985	166810353	protein_coding	2	100
LPGAT1	chr1	211916799	212004114	protein_coding	2	100
ADCK4	chr19	41197434	41224112	protein_coding	2	99
CHD6	chr20	40030741	40247133	protein_coding	2	98
STX16	chr20	57226328	57254582	protein_coding	2	100
USP9X	chrX	40944888	41095832	protein_coding	2	100
ATXN1	chr6	16299343	16761722	protein_coding	2	21
AHNAK	chr11	62201016	62323707	protein_coding	2	91
FAM193A	chr4	2626988	2734292	protein_coding	2	98
SYMPK	chr19	46318668	46366548	protein_coding	2	96
PANK2	chr20	3869486	3907605	protein_coding	2	100
AGO3	chr1	36396319	36538101	protein_coding	2	69
ST3GAL3	chr1	44171495	44396831	protein_coding	2	48
UBA2	chr19	34919257	34960853	protein_coding	2	98
COX6B1	chr19	36139125	36149763	protein_coding	2	100
FRMD8	chr11	65154070	65180996	protein_coding	2	99
PRR12	chr19	50094900	50129696	protein_coding	2	99
TSKS	chr19	50243010	50266587	protein_coding	2	100
TRAP1	chr16	3701640	3767598	protein_coding	2	99
NSRP1	chr17	28442539	28513493	protein_coding	2	96
KTN1	chr14	56025790	56168244	protein_coding	2	99
SGPP1	chr14	64150932	64194757	protein_coding	2	100
CANX	chr5	179105629	179157926	protein_coding	2	100
HIVEP3	chr1	41972036	42501596	protein_coding	2	9
HELB	chr12	66696325	66737423	protein_coding	2	99
EPS15L1	chr19	16466050	16582896	protein_coding	2	83
GFER	chr16	2034208	2037750	protein_coding	2	100
SMARCA4	chr19	11071598	11176071	protein_coding	2	93
AKAP9	chr7	91570181	91739987	protein_coding	2	91
GNAI1	chr7	79763271	79848718	protein_coding	2	99
PRKRIP1	chr7	102004319	102067123	protein_coding	2	98
MKLN1	chr7	130794855	131181395	protein_coding	2	60
TTBK2	chr15	43030932	43213007	protein_coding	2	99
PHF20L1	chr8	133787618	133861052	protein_coding	2	100
PUS7L	chr12	44122410	44152620	protein_coding	2	100
EGLN3	chr14	34393437	34931980	protein_coding	2	79
SEC14L1	chr17	75082798	75213179	protein_coding	2	75
LDLR	chr19	11200038	11244492	protein_coding	2	98
SNX9	chr6	158244296	158366109	protein_coding	2	88
ZSWIM6	chr5	60628100	60841997	protein_coding	2	91
FCHO1	chr19	17858527	17899377	protein_coding	2	97
PRRC2B	chr9	134269480	134375584	protein_coding	2	98
CLIP1	chr12	122755979	122907179	protein_coding	2	100
PPIL4	chr6	149825869	149867174	protein_coding	2	100
ACSS2	chr20	33459949	33515769	protein_coding	2	100
TRAF3	chr14	103243813	103377837	protein_coding	2	100
TBC1D5	chr3	17198654	18486309	protein_coding	2	5
CAPN7	chr3	15247659	15294425	protein_coding	2	100
RFTN1	chr3	16355081	16555533	protein_coding	2	93
UBE2D2	chr5	138906016	139008018	protein_coding	2	100
C1orf159	chr1	1017198	1051741	protein_coding	2	100
PPFIA1	chr11	70116806	70230509	protein_coding	2	89
RFX1	chr19	14072350	14117851	protein_coding	2	100
ACACA	chr17	35441923	35766909	protein_coding	2	22
TRIM5	chr11	5684425	5959849	protein_coding	2	48
IMMT	chr2	86371055	86422893	protein_coding	2	100
RPA1	chr17	1732996	1803376	protein_coding	2	92
LANCL2	chr7	55433141	55501435	protein_coding	2	99
PTPRA	chr20	2844830	3019722	protein_coding	2	100
DCTN4	chr5	150088002	150138671	protein_coding	2	100
USPL1	chr13	31191830	31233686	protein_coding	2	100
CHRM3	chr1	239549865	240078750	protein_coding	2	100
RARRES3	chr11	63304281	63313934	protein_coding	2	100
KRAS	chr12	25357723	25403870	protein_coding	2	100
DOCK2	chr5	169064251	169510386	protein_coding	2	63
YARS	chr1	33240840	33283754	protein_coding	2	99
HOOK1	chr1	60280458	60342050	protein_coding	2	97
DHX34	chr19	47852538	47885961	protein_coding	2	99
ETS1	chr11	128328656	128457453	protein_coding	2	85
NAA35	chr9	88556061	88637213	protein_coding	2	100
TMEM2	chr9	74298282	74431606	protein_coding	2	97
TAOK3	chr12	118587606	118810750	protein_coding	2	100
TES	chr7	115850547	115898837	protein_coding	2	99
MDFIC	chr7	114562209	114659256	protein_coding	2	98
BAI3	chr6	69345259	70099403	protein_coding	2	6
PHF21A	chr11	45950871	46142985	protein_coding	2	72
CAPRIN1	chr11	34073230	34122703	protein_coding	2	98
ACVR1B	chr12	52345451	52390862	protein_coding	2	99
OS9	chr12	58087738	58115340	protein_coding	2	100
AHI1	chr6	135604670	135818914	protein_coding	2	70
TEC	chr4	48137800	48271881	protein_coding	2	97
ACBD6	chr1	180244515	180472089	protein_coding	2	100
RC3H1	chr1	173900352	173991435	protein_coding	2	100
HTR2B	chr2	231972944	231989832	protein_coding	2	100
SCYL2	chr12	100660918	100735502	protein_coding	2	98
FLNB	chr3	57994127	58157982	protein_coding	2	89
RNASEH2B	chr13	51483814	51544592	protein_coding	2	100
LRCH1	chr13	47127303	47327175	protein_coding	2	99
LCP1	chr13	46700055	46786006	protein_coding	2	100
DBNL	chr7	44084239	44109055	protein_coding	2	100
IREB2	chr15	78729773	78793798	protein_coding	2	100
BRIP1	chr17	59758627	59940882	protein_coding	2	56
NDUFB5	chr3	179322478	179345435	protein_coding	2	100
RASSF5	chr1	206680879	206762616	protein_coding	2	100
YME1L1	chr10	27399383	27444195	protein_coding	2	99
LRRC8A	chr9	131644391	131680318	protein_coding	2	100
RNF38	chr9	36336393	36487545	protein_coding	2	96
MDC1	chr6	30667584	30685666	protein_coding	2	100
SORL1	chr11	121322912	121504402	protein_coding	2	77
ALKBH8	chr11	107373452	107436472	protein_coding	2	97
NUSAP1	chr15	41624892	41673248	protein_coding	2	99
ADAM10	chr15	58887403	59042177	protein_coding	2	95
PPM1B	chr2	44395108	44471523	protein_coding	2	100
SMEK2	chr2	55774428	55846015	protein_coding	2	99
STAMBPL1	chr10	90639491	90734910	protein_coding	2	100
ENTPD1	chr10	97471536	97637023	protein_coding	2	98
EXOC6	chr10	94590935	94819250	protein_coding	2	94
STAT4	chr2	191894302	192016322	protein_coding	2	100
FAM117B	chr2	203499901	203634480	protein_coding	2	100
ABI2	chr2	204192942	204312446	protein_coding	2	100
FAM13A	chr4	89647106	90032549	protein_coding	2	85
HERC5	chr4	89378268	89427314	protein_coding	2	100
RAP1GDS1	chr4	99182535	99365012	protein_coding	2	96
PRDM5	chr4	121606074	121844025	protein_coding	2	93
BMP2K	chr4	79697496	79837526	protein_coding	2	98
USO1	chr4	76649777	76735382	protein_coding	2	100
PPA2	chr4	106290234	106395238	protein_coding	2	99
LEF1	chr4	108968701	109090112	protein_coding	2	99
SEC24B	chr4	110354928	110462052	protein_coding	2	100
ETV6	chr12	11802788	12048336	protein_coding	2	59
KLRG1	chr12	9102640	9163356	protein_coding	2	99
ESYT1	chr12	56512034	56538455	protein_coding	2	100
RB1	chr13	48877887	49056122	protein_coding	2	100
VPS33A	chr12	122714111	122751068	protein_coding	2	100
PELI2	chr14	56584532	56768244	protein_coding	2	95
DCAF5	chr14	69517598	69619867	protein_coding	2	99
SLC27A2	chr15	50474393	50528592	protein_coding	2	100
ETFA	chr15	76507696	76603813	protein_coding	2	100
SCAPER	chr15	76640526	77197785	protein_coding	2	71
FANCI	chr15	89787180	89860492	protein_coding	2	100
CRTC3	chr15	91073157	91188577	protein_coding	2	100
PARN	chr16	14529558	14726585	protein_coding	2	69
FTO	chr16	53737875	54155853	protein_coding	2	24
CDH13	chr16	82660408	83830204	protein_coding	2	100
RANBP10	chr16	67757005	67840555	protein_coding	2	95
VPS53	chr17	411908	624957	protein_coding	2	56
TAF4B	chr18	23805900	23971649	protein_coding	2	98
SLC16A3	chr17	80186273	80219005	protein_coding	2	100
SMAD4	chr18	48494410	48611415	protein_coding	2	100
PIP4K2B	chr17	36921942	36956379	protein_coding	2	100
BRD4	chr19	15347647	15443356	protein_coding	2	92
APP	chr21	27252861	27543446	protein_coding	2	99
PRKACB	chr1	84543745	84704181	protein_coding	2	68
CREG1	chr1	167498914	167523004	protein_coding	2	100
SETDB1	chr1	150898739	150937213	protein_coding	2	100
ARNT	chr1	150782181	150849244	protein_coding	2	100
GOLPH3L	chr1	150618701	150669630	protein_coding	2	100
INTS3	chr1	153700543	153746555	protein_coding	2	100
GALNT2	chr1	230193536	230417870	protein_coding	2	100
NVL	chr1	224415036	224518089	protein_coding	2	100
ITPKB	chr1	226819391	226927024	protein_coding	2	100
SYT2	chr1	202559724	202679545	protein_coding	2	100
EML4	chr2	42396490	42559688	protein_coding	2	91
WDPCP	chr2	63348518	64054977	protein_coding	2	100
SLC20A1	chr2	113403434	113421404	protein_coding	2	100
PKP4	chr2	159313476	159539391	protein_coding	2	100
SLC4A10	chr2	162280843	162841792	protein_coding	2	100
UBR3	chr2	170683968	170940641	protein_coding	2	100
NYAP2	chr2	226265364	226518734	protein_coding	2	100
DIS3L2	chr2	232825955	233209060	protein_coding	2	100
FANCD2	chr3	10068098	10143614	protein_coding	2	98
CNTN4	chr3	2140497	3099645	protein_coding	2	14
RBMS3	chr3	29322473	30051886	protein_coding	2	30
SLC25A26	chr3	66119285	66438540	protein_coding	2	74
SPATA5	chr4	123844229	124240605	protein_coding	2	79
PIK3R1	chr5	67511548	67597649	protein_coding	2	98
SSBP2	chr5	80708840	81047616	protein_coding	2	79
RASA1	chr5	86563705	86687748	protein_coding	2	98
PPIP5K2	chr5	102455853	102548500	protein_coding	2	100
BDP1	chr5	70751442	70863649	protein_coding	2	95
FBXL17	chr5	107194736	107717799	protein_coding	2	55
TNFAIP8	chr5	118604387	118735383	protein_coding	2	97
GLRA1	chr5	151202074	151304403	protein_coding	2	98
TENM2	chr5	166711804	167691162	protein_coding	2	18
PRIM2	chr6	57179603	57513375	protein_coding	2	47
MMS22L	chr6	97590037	97731093	protein_coding	2	83
SCML4	chr6	108025308	108145521	protein_coding	2	88
SHPRH	chr6	146185381	146285559	protein_coding	2	96
TIAM2	chr6	155153831	155578857	protein_coding	2	28
OGT	chrX	70752933	70795747	protein_coding	2	100
DIAPH2	chrX	95939662	96859996	protein_coding	2	46
GPC3	chrX	132669773	133119922	protein_coding	2	83
CSGALNACT1	chr8	19261672	19615540	protein_coding	2	81
MTDH	chr8	98656407	98740998	protein_coding	2	98
C9orf72	chr9	27546544	27573864	protein_coding	2	100
AUH	chr9	93976097	94124195	protein_coding	2	98
DPH7	chr9	140449356	140473387	protein_coding	2	100
CAMK2G	chr10	75572259	75634343	protein_coding	2	100
ADD3	chr10	111756126	111895323	protein_coding	2	97
HSD17B12	chr11	43577986	43878167	protein_coding	2	50
C11orf49	chr11	46958240	47185936	protein_coding	2	67
CELF1	chr11	47487496	47587121	protein_coding	2	95
SLX4IP	chr20	10415951	10617477	protein_coding	2	99
PDCD4	chr10	112631565	112659764	protein_coding	2	100
CD226	chr18	67498394	67629039	protein_coding	2	100
FSIP1	chr15	39892232	40075031	protein_coding	2	97
DLG2	chr11	83166055	85338966	protein_coding	2	0
PIP4K2A	chr10	22823778	23003484	protein_coding	2	97
ITPR1	chr3	4535032	4889524	protein_coding	2	70
ANK3	chr10	61786056	62493248	protein_coding	2	45
MAGI1	chr3	65339200	66024509	protein_coding	2	33
FER	chr5	108083523	108532542	protein_coding	2	62
NBAS	chr2	15307032	15701454	protein_coding	2	51
MGAT5	chr2	134877554	135212192	protein_coding	2	100
EPG5	chr18	43427574	43547240	protein_coding	2	99
PDE3B	chr11	14665269	14892350	protein_coding	2	63
JMY	chr5	78532012	78623038	protein_coding	2	100
XRCC4	chr5	82373317	82649606	protein_coding	2	83
ZNF776	chr19	58258164	58269527	protein_coding	2	100
CAMK4	chr5	110559351	110830584	protein_coding	2	93
PAN3	chr13	28712643	28869475	protein_coding	2	100
SPEF2	chr5	35617946	35814713	protein_coding	2	92
NADK2	chr5	36192694	36242381	protein_coding	2	100
CDYL	chr6	4706393	4955785	protein_coding	2	63
BANK1	chr4	102332443	102995969	protein_coding	2	60
CETN3	chr5	89688078	89705603	protein_coding	2	100
CD96	chr3	111011566	111384597	protein_coding	2	67
CMTM7	chr3	32433163	32524559	protein_coding	2	99
JAZF1	chr7	27870192	28220362	protein_coding	2	67
CMIP	chr16	81478775	81745367	protein_coding	2	100
TRIP12	chr2	230628554	230787955	protein_coding	2	100
CHD1	chr5	98190908	98262240	protein_coding	2	100
ZUFSP	chr6	116956781	116989957	protein_coding	2	99
PPP2R5E	chr14	63838075	64010092	protein_coding	2	97
FGD5	chr3	14860469	14975895	protein_coding	2	96
PLCL2	chr3	16844159	17132086	protein_coding	2	87
USP25	chr21	17102344	17252377	protein_coding	2	100
GRAMD3	chr5	125695824	125832186	protein_coding	2	99
C9orf85	chr9	74526426	74600970	protein_coding	2	100
ELMO1	chr7	36893961	37488852	protein_coding	2	31
SLA	chr8	134048973	134115298	protein_coding	2	99
GNAQ	chr9	80331003	80646374	protein_coding	2	95
BATF	chr14	75988768	76013358	protein_coding	2	100
BACH1	chr21	30566392	31003071	protein_coding	2	97
TIAM1	chr21	32490734	32932290	protein_coding	2	96
SCAF4	chr21	33043346	33104388	protein_coding	2	100
TBC1D31	chr8	124054208	124164393	protein_coding	2	99
FBXO32	chr8	124510129	124553446	protein_coding	2	100
ZNF689	chr16	30613879	30635333	protein_coding	2	98
VPS8	chr3	184529931	184770402	protein_coding	2	87
BUB1B	chr15	40453224	40513337	protein_coding	2	100
ZFYVE9	chr1	52608046	52812358	protein_coding	2	54
DYRK1A	chr21	38738092	38889753	protein_coding	2	100
TAB3	chrX	30845559	30993201	protein_coding	2	100
SKI	chr1	2160134	2241558	protein_coding	2	92
WIPI2	chr7	5229819	5273457	protein_coding	2	99
B4GALT5	chr20	48249482	48330415	protein_coding	2	100
CACHD1	chr1	64936428	65158741	protein_coding	2	53
PAXBP1	chr21	34106210	34144169	protein_coding	2	100
RSPRY1	chr16	57220049	57274387	protein_coding	2	99
NAE1	chr16	66836778	66907159	protein_coding	2	95
SPON2	chr4	1160720	1202750	protein_coding	2	100
PCNT	chr21	47744036	47865682	protein_coding	2	100
DEDD2	chr19	42702750	42724292	protein_coding	2	100
MPZL3	chr11	118097409	118123065	protein_coding	2	100
IL6R	chr1	154377669	154441926	protein_coding	2	100
MUM1	chr19	1285890	1378430	protein_coding	2	91
LRRC14	chr8	145743376	145750557	protein_coding	2	100
FMNL3	chr12	50031724	50101948	protein_coding	2	99
LEMD2	chr6	33738979	33756913	protein_coding	2	100
MEIOB	chr16	1883984	1934295	protein_coding	2	98
PAQR4	chr16	3019246	3023490	protein_coding	2	100
ADCY9	chr16	4003388	4166186	protein_coding	2	88
DHRS3	chr1	12627939	12677737	protein_coding	2	98
FUBP1	chr1	78409740	78444794	protein_coding	2	97
GBP4	chr1	89646831	89664615	protein_coding	2	100
FLVCR1	chr1	213031597	213072705	protein_coding	2	100
MEMO1	chr2	32090129	32236299	protein_coding	2	93
CCDC138	chr2	109403213	109501933	protein_coding	2	100
CTSS	chr1	150702672	150738433	protein_coding	2	100
PACRGL	chr4	20697905	20754530	protein_coding	2	100
ATP1A1	chr1	116915290	116952883	protein_coding	2	98
ARPC2	chr2	219081817	219119079	protein_coding	2	100
TGFBR2	chr3	30647994	30735634	protein_coding	2	98
STT3B	chr3	31574130	31679112	protein_coding	2	99
IFI16	chr1	158969758	159024945	protein_coding	2	100
PPP4R2	chr3	73045936	73118350	protein_coding	2	99
PTPN13	chr4	87515468	87736324	protein_coding	2	96
ATXN7	chr3	63850233	63989138	protein_coding	2	97
GYG1	chr3	148709128	148745419	protein_coding	2	100
YEATS2	chr3	183415606	183530413	protein_coding	2	99
MEAF6	chr1	37958176	37980375	protein_coding	2	99
PBRM1	chr3	52579368	52719933	protein_coding	2	99
ARHGEF3	chr3	56761446	57113357	protein_coding	2	67
UBXN7	chr3	196074533	196159345	protein_coding	2	100
DNAJB14	chr4	100817405	100867883	protein_coding	2	99
ATRIP	chr3	48488114	48507115	protein_coding	2	100
SHISA5	chr3	48509197	48542259	protein_coding	2	100
APEH	chr3	49711435	49721396	protein_coding	2	100
RAD54L2	chr3	51575160	51702683	protein_coding	2	98
WDR82	chr3	52288437	52322036	protein_coding	2	99
KIAA0947	chr5	5420777	5490347	protein_coding	2	100
ABCE1	chr4	146019084	146050331	protein_coding	2	100
OTUD4	chr4	146031990	146101313	protein_coding	2	100
NIPBL	chr5	36876861	37066515	protein_coding	2	89
PAPD4	chr5	78907943	78982471	protein_coding	2	100
STXBP5	chr6	147525561	147706866	protein_coding	2	72
STK17A	chr7	43622357	43666385	protein_coding	2	99
OXR1	chr8	107282473	107764922	protein_coding	2	79
PSIP1	chr9	15464064	15511017	protein_coding	2	100
UBAP1	chr9	34179003	34252521	protein_coding	2	100
GAPVD1	chr9	128024073	128129486	protein_coding	2	100
ARHGAP12	chr10	32094365	32217742	protein_coding	2	100
TMEM63C	chr14	77582911	77725838	protein_coding	2	99
PDZD8	chr10	119040000	119134978	protein_coding	2	100
DACH1	chr13	72012098	72441330	protein_coding	2	95
QSOX2	chr9	139098179	139137687	protein_coding	2	100
GHITM	chr10	85899196	85913001	protein_coding	2	100
SNAPC4	chr9	139270029	139293249	protein_coding	2	100
HPRT1	chrX	133594183	133654543	protein_coding	2	99
FUNDC2	chrX	154254255	154288578	protein_coding	2	100
TC2N	chr14	92246095	92333880	protein_coding	2	100
BRD7	chr16	50347398	50402845	protein_coding	2	99
C11orf65	chr11	108179246	108338258	protein_coding	2	74
ATP9B	chr18	76829285	77138283	protein_coding	2	100
WEE1	chr11	9595228	9615004	protein_coding	2	100
RIMKLB	chr12	8834196	8935691	protein_coding	2	89
SLFN5	chr17	33570055	33600674	protein_coding	2	100
TERF2IP	chr16	75681684	75795770	protein_coding	2	92
TMEM194A	chr12	57449426	57481846	protein_coding	2	100
MARS	chr12	57869228	57911352	protein_coding	2	100
DUS2	chr16	68021649	68113223	protein_coding	2	93
MYO5B	chr18	47349183	47721463	protein_coding	2	98
IRGQ	chr19	44088521	44100287	protein_coding	2	100
TPM4	chr19	16177831	16213813	protein_coding	2	99
KMT2D	chr12	49412758	49453557	protein_coding	2	99
TRAPPC9	chr8	140742586	141468678	protein_coding	2	45
ZNF444	chr19	56643968	56672262	protein_coding	2	100
ZNF83	chr19	53097313	53193749	protein_coding	2	88
SRP68	chr17	74035184	74068734	protein_coding	2	99
RAB26	chr16	2190804	2204166	protein_coding	2	100
SRRM2	chr16	2802330	2822539	protein_coding	2	100
RAB4A	chr1	229406822	229441641	protein_coding	2	100
TTC39C	chr18	21572737	21715574	protein_coding	2	100
SEPT2	chr2	242254515	242293442	protein_coding	2	100
FILIP1L	chr3	99548985	99833357	protein_coding	2	81
TRAPPC11	chr4	184580420	184634745	protein_coding	2	99
SLC20A2	chr8	42273993	42397069	protein_coding	2	99
LDLRAD4	chr18	13217497	13652754	protein_coding	2	91
LRP1B	chr2	140988992	142889270	protein_coding	2	100
TET2	chr4	106067032	106200973	protein_coding	2	99
SNTB2	chr16	69221032	69342955	protein_coding	2	94
LRRC28	chr15	99791567	99930934	protein_coding	2	100
HNRNPH1	chr5	179041179	179061785	protein_coding	2	100
CCDC126	chr7	23636998	23684327	protein_coding	2	99
PTPN9	chr15	75759462	75871630	protein_coding	2	99
ZEB2	chr2	145141648	145282147	protein_coding	2	100
NFU1	chr2	69622882	69664760	protein_coding	2	100
FASN	chr17	80036214	80056208	protein_coding	2	100
LDB2	chr4	16503164	16900432	protein_coding	2	81
CTNND2	chr5	10971952	11904155	protein_coding	2	24
RNF150	chr4	141780961	142134031	protein_coding	2	84
USP47	chr11	11862970	11980870	protein_coding	2	91
TMED10	chr14	75598173	75643334	protein_coding	2	100
SERPINB9	chr6	2887500	2903514	protein_coding	2	100
DLGAP1	chr18	3496030	4455335	protein_coding	2	67
ZNF16	chr8	146155744	146176274	protein_coding	2	100
KIAA0232	chr4	6783102	6885897	protein_coding	2	100
MTSS1	chr8	125563031	125740730	protein_coding	2	93
TANC2	chr17	61086917	61505060	protein_coding	2	12
PKIA	chr8	79428374	79517502	protein_coding	2	99
MFN1	chr3	179065480	179112719	protein_coding	2	99
RBKS	chr2	28004231	28113965	protein_coding	2	93
CHST11	chr12	104849073	105155792	protein_coding	2	48
TBCA	chr5	76986991	77164604	protein_coding	2	97
ZNF274	chr19	58694396	58724928	protein_coding	2	100
BPTF	chr17	65821640	65980494	protein_coding	2	77
MLLT3	chr9	20341663	20622542	protein_coding	2	92
PTEN	chr10	89622870	89731687	protein_coding	2	100
CYP4F22	chr19	15619304	15663128	protein_coding	2	98
FRMD3	chr9	85857905	86153461	protein_coding	2	88
MALT1	chr18	56338618	56417371	protein_coding	2	100
MACROD2	chr20	13976015	16033842	protein_coding	2	21
BANP	chr16	87982850	88110924	protein_coding	2	100
THEMIS	chr6	128029217	128239776	protein_coding	2	71
FUT10	chr8	33228342	33330940	protein_coding	2	100
CFL1	chr11	65590493	65629497	protein_coding	2	98
NAA16	chr13	41885341	41951166	protein_coding	2	100
DCP2	chr5	112312399	112356667	protein_coding	2	100
SNX32	chr11	65601112	65624367	protein_coding	2	100
SP3	chr2	174771187	174830430	protein_coding	2	100
DMXL1	chr5	118373467	118584833	protein_coding	2	90
ANKRD13D	chr11	67056018	67069956	protein_coding	2	100
OXSR1	chr3	38206580	38296979	protein_coding	2	99
HECTD4	chr12	112597992	112819896	protein_coding	2	65
ADCK5	chr8	145596790	145618457	protein_coding	2	100
RAPH1	chr2	204259068	204400133	protein_coding	2	100
ABCD2	chr12	39943835	40013553	protein_coding	2	99
TNKS	chr8	9413424	9639856	protein_coding	2	95
CHD2	chr15	93426526	93571237	protein_coding	2	100
PSMD1	chr2	231921578	232037541	protein_coding	2	100
ZBTB4	chr17	7362685	7387582	protein_coding	2	100
ZHX3	chr20	39807088	39946312	protein_coding	2	100
ATP2A2	chr12	110718561	110788898	protein_coding	2	97
C4orf32	chr4	113066553	113116412	protein_coding	2	99
ASPHD1	chr16	29911696	29931185	protein_coding	2	100
GK5	chr3	141882414	141944449	protein_coding	2	100
MRPS22	chr3	138724648	139076065	protein_coding	2	75
PHYKPL	chr5	177635498	177659792	protein_coding	2	100
RMI2	chr16	11343476	11445619	protein_coding	2	89
MLXIP	chr12	122516628	122631894	protein_coding	2	100
JAKMIP2	chr5	146967990	147162338	protein_coding	2	93
ENTHD1	chr22	40139049	40289868	protein_coding	2	96
ATAD5	chr17	29158988	29222887	protein_coding	2	97
ZSCAN2	chr15	85144217	85171027	protein_coding	2	100
MEX3C	chr18	48700920	48744674	protein_coding	2	100
SLC38A9	chr5	54921673	55069022	protein_coding	2	97
POLE	chr12	133200348	133263951	protein_coding	2	100
TALDO1	chr11	747329	765024	protein_coding	2	100
NIM1K	chr5	43192173	43280952	protein_coding	2	100
TBL1XR1	chr3	176737143	176915261	protein_coding	2	89
IL17RA	chr22	17565844	17596583	protein_coding	2	100
ZBTB41	chr1	197122810	197169672	protein_coding	2	100
UBE2N	chr12	93799449	93836038	protein_coding	2	99
PDE4DIP	chr1	144836157	145076186	protein_coding	2	100
ERN1	chr17	62116502	62208179	protein_coding	2	92
GAK	chr4	843064	926161	protein_coding	2	100
PTPN11	chr12	112856155	112947717	protein_coding	2	98
ARID3B	chr15	74833518	74890472	protein_coding	2	100
PDXDC1	chr16	15068448	15233196	protein_coding	2	79
MED14	chrX	40507558	40595110	protein_coding	2	100
HMHA1	chr19	1065922	1086627	protein_coding	2	100
SLC26A11	chr17	78193498	78227299	protein_coding	2	100
HKR1	chr19	37803739	37860267	protein_coding	2	97
COPG1	chr3	128968449	128996614	protein_coding	2	100
TMEM259	chr19	1009647	1021117	protein_coding	2	100
RAD51B	chr14	68286496	69196935	protein_coding	2	57
EXOC7	chr17	74077087	74117657	protein_coding	2	95
ORAI1	chr12	122064455	122080583	protein_coding	2	100
C16orf72	chr16	9185505	9215497	protein_coding	2	100
HMGN4	chr6	26538633	26546482	protein_coding	2	100
AP2A2	chr11	924894	1012239	protein_coding	2	87
CAMK1D	chr10	12391481	12877545	protein_coding	2	64
PTTG1IP	chr21	46269500	46293752	protein_coding	2	100
TMEM50A	chr1	25664408	25688852	protein_coding	2	99
TRAIP	chr3	49866034	49894007	protein_coding	2	100
LIN9	chr1	226418850	226497570	protein_coding	2	100
CMSS1	chr3	99536678	99897447	protein_coding	2	67
MAML2	chr11	95709762	96076344	protein_coding	2	37
ATL3	chr11	63391559	63439393	protein_coding	2	99
ANKS1B	chr12	99120235	100378432	protein_coding	2	1
PRPF39	chr14	45553302	45585485	protein_coding	2	100
KIAA0825	chr5	93488671	93954309	protein_coding	2	61
WBSCR17	chr7	70597155	71178585	protein_coding	2	32
SP140L	chr2	231191899	231268447	protein_coding	2	100
BRCC3	chrX	154299695	154351349	protein_coding	2	100
P4HB	chr17	79801035	79818570	protein_coding	2	100
YTHDF3	chr8	64081112	64125346	protein_coding	2	100
KCNIP4	chr4	20730239	21950422	protein_coding	2	15
IKZF1	chr7	50343720	50472799	protein_coding	2	98
ZNF267	chr16	31885079	31928668	protein_coding	2	97
LRCH3	chr3	197518097	197615307	protein_coding	2	95
GSAP	chr7	76940068	77045717	protein_coding	2	97
ZNRF1	chr16	75032928	75144892	protein_coding	2	93
SMYD4	chr17	1682779	1733928	protein_coding	2	100
GPATCH8	chr17	42472652	42580798	protein_coding	2	90
NF2	chr22	29999545	30094587	protein_coding	2	100
ARAP1	chr11	72396114	72504644	protein_coding	2	91
ZDHHC17	chr12	77157368	77247476	protein_coding	2	96
ZNF546	chr19	40490041	40523514	protein_coding	2	100
SESTD1	chr2	179966419	180129517	protein_coding	2	100
DYNC2H1	chr11	102980160	103350591	protein_coding	2	31
RSBN1L	chr7	77325760	77412339	protein_coding	2	97
TET3	chr2	74229840	74335303	protein_coding	2	100
ZNF490	chr19	12688775	12750912	protein_coding	2	96
NBR1	chr17	41322498	41363708	protein_coding	2	99
RALGAPA2	chr20	20370196	20693131	protein_coding	2	96
FHIT	chr3	59735036	61237133	protein_coding	2	3
ZNF250	chr8	146076632	146127553	protein_coding	2	100
LCOR	chr10	98592017	98740800	protein_coding	2	99
SUPT5H	chr19	39926796	39967310	protein_coding	2	98
CPNE4	chr3	131252399	132004254	protein_coding	2	33
TRRAP	chr7	98475556	98610866	protein_coding	2	97
NCOR2	chr12	124808961	125052135	protein_coding	2	100
TPK1	chr7	144149034	144533488	protein_coding	2	55
AFAP1	chr4	7760441	7941653	protein_coding	2	94
ZNF136	chr19	12273879	12300064	protein_coding	2	100
TECPR2	chr14	102829300	102968818	protein_coding	2	100
AP2A1	chr19	50270225	50310370	protein_coding	2	99
METTL9	chr16	21608539	21668794	protein_coding	2	96
DYNC1H1	chr14	102430865	102517129	protein_coding	2	100
PGAP1	chr2	197697728	197792520	protein_coding	2	100
PCNXL3	chr11	65383244	65404910	protein_coding	2	100
DDI2	chr1	15943995	15995539	protein_coding	2	94
IPP	chr1	46159996	46216322	protein_coding	2	94
SIPA1L1	chr14	71787166	72207946	protein_coding	2	80
VPS13A	chr9	79792269	80036457	protein_coding	2	98
ZNF84	chr12	133613878	133639885	protein_coding	2	100
GRK6	chr5	176830205	176869902	protein_coding	2	100
STYX	chr14	53196898	53241716	protein_coding	2	100
CARD11	chr7	2945775	3083579	protein_coding	2	94
WWP2	chr16	69796209	69975644	protein_coding	2	72
GFPT1	chr2	69546905	69614382	protein_coding	2	100
UVRAG	chr11	75526212	75854239	protein_coding	2	49
MGEA5	chr10	103544200	103578696	protein_coding	2	100
YTHDF2	chr1	29063133	29096287	protein_coding	2	100
ZNF28	chr19	53300662	53360853	protein_coding	2	97
BAZ1A	chr14	35221937	35344853	protein_coding	2	99
C6orf89	chr6	36839646	36896740	protein_coding	2	97
SMURF1	chr7	98625061	98741723	protein_coding	2	97
ENSG00000198843	chr3	150320662	150348222	protein_coding	2	100
DZIP3	chr3	108308529	108413693	protein_coding	2	97
KIAA0753	chr17	6481468	6544247	protein_coding	2	97
DMD	chrX	31115794	33357558	protein_coding	2	5
SGMS1	chr10	52065360	52384923	protein_coding	2	84
EFCAB2	chr1	245133007	245290466	protein_coding	2	100
HLA-DMA	chr6	32916390	32936871	protein_coding	2	100
COL5A2	chr2	189896622	190044605	protein_coding	2	100
LSM2	chr6	31765173	31774761	protein_coding	2	100
MBD5	chr2	148778580	149275805	protein_coding	2	100
ABHD16A	chr6	31654726	31671221	protein_coding	2	100
NFKBIL1	chr6	31514647	31526606	protein_coding	2	100
ZNF468	chr19	53341261	53360902	protein_coding	2	100
ZNRD1-AS1	chr6	29968788	30029417	antisense	2	100
ENSG00000205056	chr12	92860227	92885867	lincRNA	2	100
RPSAP58	chr19	23945807	24010937	protein_coding	2	94
LIN52	chr14	74551499	74667936	protein_coding	2	100
ATP10A	chr15	25922420	26110317	protein_coding	2	93
ANKRD28	chr3	15708743	15901278	protein_coding	2	92
SCAF8	chr6	155054459	155155192	protein_coding	2	91
NCLP1	chr9	139707240	139709988	pseudogene	2	100
PPP1CB	chr2	28974506	29025806	protein_coding	2	99
LIPE-AS1	chr19	42901280	43156507	antisense	2	53
ITGA1	chr5	52083730	52255040	protein_coding	2	91
CPNE1	chr20	34213953	34252878	protein_coding	2	100
PPME1	chr11	73882144	73965748	protein_coding	2	98
STARD10	chr11	72465774	72504726	protein_coding	2	100
HNRNPUL2	chr11	62480102	62494821	protein_coding	2	99
MTCP1	chrX	154289897	154376212	protein_coding	2	100
ENSG00000215067	chr17	6779954	6915668	protein_coding	2	70
LINC00189	chr21	30565801	30660526	sense_overlapping	2	100
CKLF	chr16	66586466	66600154	protein_coding	2	100
TENM3	chr4	183065140	183724177	protein_coding	2	57
ENSG00000220804	chr2	243030784	243102304	pseudogene	2	100
CCNL2	chr1	1321091	1334708	protein_coding	2	100
VPS52	chr6	33218049	33239824	protein_coding	2	100
SIRPB3P	chr20	1645929	1688846	pseudogene	2	100
SNHG14	chr15	25223730	25664609	processed_transcript	2	72
ENSG00000224184	chr2	11988748	12718474	lincRNA	2	14
ENSG00000224505	chr17	43227767	43238877	antisense	2	100
ENSG00000224972	chr9	6902670	6978859	sense_intronic	2	100
JPX	chrX	73164159	73290243	lincRNA	2	100
ENSG00000225676	chr22	30580633	30603098	antisense	2	100
ENSG00000225889	chr2	64370373	64479993	antisense	2	100
ENTPD1-AS1	chr10	97512963	97849995	antisense	2	86
ENSG00000227033	chr2	232843198	232880430	antisense	2	100
LINC00511	chr17	70319264	70636611	lincRNA	2	25
ITGB2-AS1	chr21	46340966	46349593	antisense	2	100
ENSG00000228162	chr2	235346972	235370771	lincRNA	2	100
ENSG00000228839	chr22	31688485	31734007	antisense	2	100
PATL2	chr15	44957930	45003514	protein_coding	2	99
PROX1-AS1	chr1	213991094	214160973	antisense	2	100
ENSG00000230490	chr13	33929343	34250905	lincRNA	2	98
PPP5D1	chr19	46984053	47104457	protein_coding	2	89
FTX	chrX	73183790	73513409	lincRNA	2	91
HCG18	chr6	30255174	30294927	antisense	2	100
DLEU2	chr13	50601269	50699856	processed_transcript	2	100
LINC-PINT	chr7	130626519	130794935	antisense	2	91
RAP2C-AS1	chrX	131351175	131566890	antisense	2	97
ENSG00000233806	chr2	242823514	243020873	antisense	2	100
ENSG00000233836	chr19	23945746	24016116	pseudogene	2	93
ENSG00000233848	chr6	20756334	20800925	antisense	2	100
ENSG00000233912	chr3	5198590	5229014	antisense	2	100
ENSG00000234425	chr1	160506863	160541248	antisense	2	100
ENSG00000234663	chr2	181966659	182264286	lincRNA	2	100
HNRNPUL2-BSCL2	chr11	62457747	62494856	protein_coding	2	99
LINC00623	chr1	144275918	144341756	lincRNA	2	100
TTC28-AS1	chr22	28315364	28404569	processed_transcript	2	99
ENSG00000235978	chr3	4855978	4928977	protein_coding	2	98
ENSG00000236194	chr17	40422535	40424701	sense_intronic	2	100
DIAPH2-AS1	chrX	96686285	96897588	antisense	2	100
ENSG00000236449	chr2	175411869	175639555	antisense	2	100
ENSG00000238755	chr3	153102723	153697975	processed_transcript	2	40
TMEM189	chr20	48697663	48770335	protein_coding	2	100
ENSG00000242687	chr7	98610788	98645863	antisense	2	100
APOBEC3D	chr22	39410368	39429281	protein_coding	2	100
MRPS6	chr21	35445524	35515334	protein_coding	2	100
APOBEC3C	chr22	39410088	39416357	protein_coding	2	100
ENSG00000244676	chr21	19165805	19183162	antisense	2	100
UBE2V1	chr20	48697661	48732496	protein_coding	2	100
BDNF-AS	chr11	27528385	27719721	antisense	2	66
ENSG00000245768	chr16	58767816	59142878	lincRNA	2	38
ENSG00000246084	chr14	97925153	98047938	lincRNA	2	100
ENSG00000247213	chr12	108827907	108886362	antisense	2	99
ENSG00000249252	chr4	15006566	15429538	antisense	2	79
PVT1	chr8	128806779	129113499	processed_transcript	2	83
ENSG00000250602	chr5	125769197	125826063	antisense	2	100
ENSG00000251301	chr12	68726668	68845443	lincRNA	2	95
ENSG00000254226	chr5	151329132	151650009	lincRNA	2	76
ENSG00000254604	chr11	70128473	70209474	antisense	2	97
GVINP1	chr11	6734767	6767670	pseudogene	2	100
STX16-NPEPL1	chr20	57226490	57290466	protein_coding	2	100
ENSG00000255182	chr8	145721001	145730827	processed_transcript	2	100
ENSG00000255435	chr11	118382626	118401809	antisense	2	100
C12orf79	chr12	92378756	92536690	protein_coding	2	80
ENSG00000257596	chr12	54656399	54672847	antisense	2	100
TEN1	chr17	73975301	73996667	protein_coding	2	100
ENSG00000258077	chr12	75956982	76377795	lincRNA	2	42
ENSG00000258086	chr12	54747576	54860769	antisense	2	91
ENSG00000258137	chr12	54747445	54891472	antisense	2	89
ENSG00000258317	chr12	56513817	56523403	antisense	2	100
ENSG00000258344	chr12	54670415	54738867	sense_overlapping	2	99
ENSG00000258472	chr17	26782770	26941215	protein_coding	2	66
SPECC1L-ADORA2A	chr22	24666866	24838324	protein_coding	2	97
ENSG00000258653	chr14	74318674	74398981	protein_coding	2	99
CEP95	chr17	62502706	62538579	protein_coding	2	100
ENSG00000258946	chr14	50394289	50428678	lincRNA	2	100
ENSG00000258982	chr14	100673744	100704892	antisense	2	100
ENSG00000259363	chr15	100347228	100417353	protein_coding	2	100
ENSG00000259367	chr15	86162854	86214179	antisense	2	100
ENSG00000260167	chr16	30597228	30619914	antisense	2	100
ENSG00000260616	chr16	50817770	50837249	antisense	2	100
ENSG00000260908	chr16	29065053	29119429	pseudogene	2	98
ENSG00000261139	chr8	145721763	145725663	processed_transcript	2	100
TEN1-CDK3	chr17	73975312	74002080	processed_transcript	2	100
ENSG00000261556	chr16	70253477	70279519	pseudogene	2	100
ENSG00000263731	chr17	79836301	79838982	lincRNA	2	100
ENSG00000264031	chr17	27887565	28034108	antisense	2	73
ENSG00000265907	chr18	2948236	2960754	antisense	2	100
ENSG00000267040	chr18	55297534	55405276	antisense	2	99
ENSG00000267216	chr19	58790332	58826563	protein_coding	2	99
ENSG00000267476	chr18	56339845	56419962	antisense	2	100
ENSG00000267618	chr17	33338368	33448512	protein_coding	2	84
HMGB2P1	chr19	1203208	1203820	pseudogene	2	100
ENSG00000267787	chr18	55306687	55405276	antisense	2	99
ENSG00000268423	chr19	47050313	47104118	protein_coding	2	96
HCG17	chr6	30201816	30293911	lincRNA	2	94
ENSG00000272368	chr12	50505980	50559203	processed_transcript	2	97
ENSG00000272657	chr21	35445892	35732332	processed_transcript	2	100
ENSG00000272962	chr21	35445870	35478561	protein_coding	2	100
ENSG00000273398	chr2	68358370	68488362	protein_coding	2	100
FGR	chr1	27938575	27961788	protein_coding	1	97
GCLC	chr6	53362139	53481768	protein_coding	1	69
RAD52	chr12	1021243	1099219	protein_coding	1	78
MYH16	chr7	98836417	98908753	pseudogene	1	90
KLHL13	chrX	117031776	117251303	protein_coding	1	78
ICA1	chr7	8152814	8302317	protein_coding	1	65
PLXND1	chr3	129274018	129325661	protein_coding	1	94
RECQL	chr12	21621845	21654603	protein_coding	1	96
CCDC132	chr7	92861653	92988338	protein_coding	1	76
ST7	chr7	116593292	116870157	protein_coding	1	44
MEOX1	chr17	41717756	41739322	protein_coding	1	95
ENSG00000005189	chr16	20817751	20860987	protein_coding	1	91
IBTK	chr6	82879700	82957471	protein_coding	1	76
FBXL3	chr13	77566740	77601330	protein_coding	1	100
MAP3K14	chr17	43340488	43394414	processed_transcript	1	76
BAIAP2L1	chr7	97920963	98030380	protein_coding	1	83
ETV1	chr7	13930853	14031050	protein_coding	1	86
GGCT	chr7	30536237	30591095	protein_coding	1	89
DBF4	chr7	87505531	87538856	protein_coding	1	96
IFRD1	chr7	112063023	112121072	protein_coding	1	93
LGALS14	chr19	40194946	40200084	protein_coding	1	99
PAF1	chr19	39876492	39881835	protein_coding	1	100
ADIPOR2	chr12	1797740	1897844	protein_coding	1	78
CDKL3	chr5	133541305	133706738	protein_coding	1	70
KIAA0100	chr17	26941458	26972472	protein_coding	1	92
MATK	chr19	3777971	3802127	protein_coding	1	90
CDKL5	chrX	18443703	18671749	protein_coding	1	81
ADAM22	chr7	87563458	87832204	protein_coding	1	39
AASS	chr7	121715701	121784334	protein_coding	1	87
NFIX	chr19	13106422	13209610	protein_coding	1	62
PKD1	chr16	2138711	2185899	protein_coding	1	82
CSDE1	chr1	115259534	115301297	protein_coding	1	87
PAX7	chr1	18957500	19075360	protein_coding	1	39
FAM76A	chr1	28052490	28089633	protein_coding	1	81
TRAF3IP3	chr1	209929377	209955668	protein_coding	1	100
BAZ1B	chr7	72854728	72936608	protein_coding	1	88
STARD3NL	chr7	38217824	38270272	protein_coding	1	94
IFFO1	chr12	6647541	6665239	protein_coding	1	97
SCMH1	chr1	41492872	41707826	protein_coding	1	16
TCEB3	chr1	24069645	24088549	protein_coding	1	96
MRC2	chr17	60704762	60770958	protein_coding	1	72
TSPAN9	chr12	3186521	3395730	protein_coding	1	38
KAL1	chrX	8496915	8700227	protein_coding	1	80
MBTD1	chr17	49254786	49337524	protein_coding	1	63
LARS2	chr3	45429998	45590913	protein_coding	1	75
PPP5C	chr19	46850251	46896238	protein_coding	1	94
PRICKLE3	chrX	49031151	49042845	protein_coding	1	100
EXTL3	chr8	28457986	28613116	protein_coding	1	84
ELOVL5	chr6	53132196	53213947	protein_coding	1	83
NUB1	chr7	151038785	151075535	protein_coding	1	97
MAMLD1	chrX	149529689	149682448	protein_coding	1	90
TACC3	chr4	1723227	1746898	protein_coding	1	100
UFL1	chr6	96969471	97003152	protein_coding	1	94
SLC30A9	chr4	41992489	42092474	protein_coding	1	90
CCDC88C	chr14	91737667	91884188	protein_coding	1	81
ZMYND11	chr10	180405	300577	protein_coding	1	87
NUDCD3	chr7	44418720	44530479	protein_coding	1	78
CHDH	chr3	53846362	53880417	protein_coding	1	96
ATP2C1	chr3	130569439	130735556	protein_coding	1	74
IGF1	chr12	102789645	102874423	protein_coding	1	82
RUFY3	chr4	71569921	71673032	protein_coding	1	95
ZNF582	chr19	56887413	56904914	protein_coding	1	98
PHLDB1	chr11	118477155	118528741	protein_coding	1	85
MNAT1	chr14	61201460	61436671	protein_coding	1	76
SAMD4A	chr14	55033815	55260033	protein_coding	1	72
RUNX3	chr1	25226002	25291612	protein_coding	1	64
SPAST	chr2	32288680	32382706	protein_coding	1	79
NRXN3	chr14	78708734	80330762	protein_coding	1	1
AQR	chr15	35147732	35262040	protein_coding	1	88
FHL1	chrX	135229559	135293518	protein_coding	1	100
RTFDC1	chr20	55043647	55093943	protein_coding	1	100
GRAMD1B	chr11	123396344	123498482	protein_coding	1	67
RB1CC1	chr8	53535016	53658403	protein_coding	1	90
BIRC3	chr11	102188215	102210134	protein_coding	1	95
AKAP11	chr13	42846289	42897396	protein_coding	1	99
DEF6	chr6	35265595	35289548	protein_coding	1	99
GCLM	chr1	94350761	94374966	protein_coding	1	94
PHF20	chr20	34359896	34538303	protein_coding	1	91
CD44	chr11	35160417	35253949	protein_coding	1	73
AGPAT4	chr6	161551011	161695093	protein_coding	1	51
SLAMF7	chr1	160709037	160724611	protein_coding	1	100
BTN3A1	chr6	26402465	26415444	protein_coding	1	100
MIPEP	chr13	24304328	24463558	protein_coding	1	91
VRK2	chr2	58134786	58387055	protein_coding	1	35
TNFRSF1B	chr1	12227060	12269285	protein_coding	1	79
VEZT	chr12	95611522	95696566	protein_coding	1	79
BCLAF1	chr6	136578001	136610989	protein_coding	1	97
SLC39A9	chr14	69864732	69929105	protein_coding	1	96
ARHGAP31	chr3	119013220	119139561	protein_coding	1	81
ARID4A	chr14	58765103	58840605	protein_coding	1	97
UBA6	chr4	68478370	68566897	protein_coding	1	96
ATP6V0A1	chr17	40610862	40674629	protein_coding	1	73
APBA2	chr15	29129629	29410518	protein_coding	1	69
SH3YL1	chr2	217730	266398	protein_coding	1	96
DEPDC1B	chr5	59892739	59996017	protein_coding	1	84
DAPK2	chr15	64199235	64364232	protein_coding	1	77
ADSS	chr1	244571796	244615436	protein_coding	1	100
ZZZ3	chr1	78028101	78149104	protein_coding	1	32
CASR	chr3	121902530	122005342	protein_coding	1	80
NSUN2	chr5	6599352	6633404	protein_coding	1	99
MFAP3	chr5	153418466	153600038	protein_coding	1	77
MAT2B	chr5	162930120	162946342	protein_coding	1	100
TLL1	chr4	166794410	167025047	protein_coding	1	79
CLEC16A	chr16	11038345	11276046	protein_coding	1	24
ZFYVE16	chr5	79703832	79775169	protein_coding	1	87
RAI14	chr5	34656342	34832732	protein_coding	1	70
PNKP	chr19	50364461	50371166	protein_coding	1	99
PHF23	chr17	7138347	7143041	protein_coding	1	100
TNC	chr9	117782806	117880536	protein_coding	1	97
LCP2	chr5	169673241	169725231	protein_coding	1	95
CUL7	chr6	43005355	43021683	protein_coding	1	99
HSPA5	chr9	127997132	128003609	protein_coding	1	100
GPM6B	chrX	13789150	13956757	protein_coding	1	94
PREX2	chr8	68864353	69149265	protein_coding	1	61
WDR37	chr10	1095478	1178237	protein_coding	1	95
ATP6V1H	chr8	54628117	54756118	protein_coding	1	92
POLR2B	chr4	57843888	57897334	protein_coding	1	98
TPR	chr1	186280784	186344825	protein_coding	1	100
KIAA0556	chr16	27561454	27791690	protein_coding	1	28
XK	chrX	37545012	37591383	protein_coding	1	98
ANO2	chr12	5641035	6055398	protein_coding	1	7
WWC3	chrX	9983602	10112518	protein_coding	1	94
RRM2B	chr8	103216730	103251346	protein_coding	1	100
SNX29	chr16	12070594	12668146	protein_coding	1	1
RSF1	chr11	77371041	77532063	protein_coding	1	45
VPS13D	chr1	12290124	12572099	protein_coding	1	13
NEDD4L	chr18	55711599	56068772	protein_coding	1	66
FOXP3	chrX	49106897	49121288	protein_coding	1	100
KIAA2022	chrX	73952684	74145282	protein_coding	1	80
MCUR1	chr6	13786789	13814800	protein_coding	1	96
TNIP3	chr4	122052563	122148621	protein_coding	1	89
PIK3CB	chr3	138372860	138553780	protein_coding	1	72
FNIP2	chr4	159690290	159829201	protein_coding	1	86
FSTL4	chr5	132532147	132948255	protein_coding	1	40
THRAP3	chr1	36690017	36770958	protein_coding	1	59
OPN3	chr1	241753404	241840678	protein_coding	1	100
SDCCAG8	chr1	243419320	243663394	protein_coding	1	100
NOP58	chr2	203130439	203168389	protein_coding	1	100
SZRD1	chr1	16679070	16724640	protein_coding	1	87
FAM114A2	chr5	153369688	153418496	protein_coding	1	96
CYFIP2	chr5	156693089	156822606	protein_coding	1	83
EIF2AK2	chr2	37326353	37384208	protein_coding	1	93
ZNF280C	chrX	129336685	129402873	protein_coding	1	96
GDI2	chr10	5807186	5884095	protein_coding	1	98
ATG5	chr6	106632351	106773666	protein_coding	1	55
MTA3	chr2	42721709	42984087	protein_coding	1	40
USP13	chr3	179370543	179507189	protein_coding	1	78
ATP11B	chr3	182511288	182639423	protein_coding	1	81
LAMC2	chr1	183155373	183214035	protein_coding	1	100
PPP1R12A	chr12	80167343	80329240	protein_coding	1	42
ATP2B4	chr1	203595689	203713209	protein_coding	1	100
ZC3H11A	chr1	203764782	203823252	protein_coding	1	100
YIPF1	chr1	54317392	54356407	protein_coding	1	88
TBXAS1	chr7	139476850	139720125	protein_coding	1	44
CDK17	chr12	96672039	96794338	protein_coding	1	58
RIMBP2	chr12	130880682	131200826	protein_coding	1	100
HDAC7	chr12	48176505	48226915	protein_coding	1	89
NCKAP1	chr2	183773843	183903586	protein_coding	1	100
TNK2	chr3	195590235	195638816	protein_coding	1	96
ELMO2	chr20	44994688	45061704	protein_coding	1	98
WAPAL	chr10	88195013	88281572	protein_coding	1	92
POLD1	chr19	50887461	50921273	protein_coding	1	90
GLTSCR1	chr19	48111453	48206533	protein_coding	1	72
U2AF2	chr19	56165512	56186081	protein_coding	1	95
EPN1	chr19	56186592	56221224	protein_coding	1	94
AHRR	chr5	304291	438406	protein_coding	1	85
CASP8	chr2	202098166	202152434	protein_coding	1	100
TM7SF3	chr12	27126128	27167367	protein_coding	1	94
ST3GAL6	chr3	98451080	98540045	protein_coding	1	88
ATP2C2	chr16	84402133	84497793	protein_coding	1	100
ABCA7	chr19	1040102	1065571	protein_coding	1	93
SBNO2	chr19	1107636	1174282	protein_coding	1	80
TAF11	chr6	34845555	34855866	protein_coding	1	100
ANKS1A	chr6	34857042	35059179	protein_coding	1	37
NTHL1	chr16	2089816	2097867	protein_coding	1	100
UHRF1BP1	chr6	34759857	34850915	protein_coding	1	77
DGKA	chr12	56321103	56347811	protein_coding	1	97
ERBB3	chr12	56473641	56497289	protein_coding	1	95
PDIA5	chr3	122785909	122944074	protein_coding	1	84
MYLK	chr3	123328896	123603178	protein_coding	1	52
ZC3H15	chr2	187350883	187374090	protein_coding	1	100
PRKCQ	chr10	6469105	6622263	protein_coding	1	88
TLE2	chr19	2997636	3047633	protein_coding	1	94
ME1	chr6	83920108	84140797	protein_coding	1	33
TBC1D1	chr4	37892708	38140796	protein_coding	1	59
CDK13	chr7	39989636	40136733	protein_coding	1	71
FOXJ2	chr12	8185299	8208099	protein_coding	1	99
YBX1	chr1	43148098	43168020	protein_coding	1	99
PPP2R5A	chr1	212458879	212535200	protein_coding	1	100
ELAVL1	chr19	8023463	8070543	protein_coding	1	81
NFYC	chr1	41157320	41237275	protein_coding	1	59
ASPM	chr1	197053258	197115824	protein_coding	1	100
ZBTB11	chr3	101367733	101396339	protein_coding	1	96
GOLGA5	chr14	93260576	93306308	protein_coding	1	97
FGFR2	chr10	123237848	123357972	protein_coding	1	87
TRMT11	chr6	126307576	126360422	protein_coding	1	85
ZFAT	chr8	135490031	135725292	protein_coding	1	72
MTFR1	chr8	66556969	66683496	protein_coding	1	93
MYO9A	chr15	72114632	72410918	protein_coding	1	61
DHX29	chr5	54552073	54603550	protein_coding	1	99
RHOA	chr3	49396578	49450431	protein_coding	1	91
DHX8	chr17	41561233	41621831	protein_coding	1	74
ROCK1	chr18	18526867	18691812	protein_coding	1	92
PDK3	chrX	24483338	24557954	protein_coding	1	94
COASY	chr17	40713485	40718295	protein_coding	1	100
MEF2A	chr15	100017370	100256671	protein_coding	1	100
TFE3	chrX	48886242	48901012	protein_coding	1	100
ACSL4	chrX	108867473	108976632	protein_coding	1	94
GRIPAP1	chrX	48830134	48858675	protein_coding	1	100
POLR1A	chr2	86247339	86333278	protein_coding	1	100
PSME4	chr2	54091204	54197977	protein_coding	1	81
IFT80	chr3	159974774	160117668	protein_coding	1	82
SIRT2	chr19	39369197	39390502	protein_coding	1	98
ERLEC1	chr2	54014181	54045956	protein_coding	1	100
TRPC7	chr5	135548999	135732730	protein_coding	1	67
SDK2	chr17	71330523	71640228	protein_coding	1	6
NUCKS1	chr1	205681947	205719404	protein_coding	1	100
BCL3	chr19	45250962	45263301	protein_coding	1	99
KCNAB2	chr1	6051526	6161253	protein_coding	1	51
ABCC9	chr12	21950335	22094336	protein_coding	1	48
TGFBR3	chr1	92145902	92371892	protein_coding	1	17
PFN2	chr3	149682691	149768575	protein_coding	1	87
DAPP1	chr4	100737990	100791311	protein_coding	1	98
EXOC5	chr14	57670518	57735726	protein_coding	1	96
POLB	chr8	42195972	42229326	protein_coding	1	100
ST6GALNAC1	chr17	74620843	74639920	protein_coding	1	98
CNGB1	chr16	57917503	58005020	protein_coding	1	86
TESK2	chr1	45809555	45956872	protein_coding	1	25
ATP2B1	chr12	89981828	90103077	protein_coding	1	63
NCK2	chr2	106361354	106510730	protein_coding	1	100
MAP4K4	chr2	102313312	102511149	protein_coding	1	100
WDR1	chr4	10075963	10118573	protein_coding	1	98
TRIP13	chr5	892758	919472	protein_coding	1	100
ATP6AP1	chrX	153656978	153664862	protein_coding	1	100
TCF3	chr19	1609291	1652604	protein_coding	1	89
DAZAP1	chr19	1407568	1435719	protein_coding	1	93
MBD3	chr19	1576639	1592882	protein_coding	1	97
EPN2	chr17	19118928	19240028	protein_coding	1	49
TFRC	chr3	195754054	195809060	protein_coding	1	93
SREBF1	chr17	17713713	17740325	protein_coding	1	89
UBE2D1	chr10	60094735	60130513	protein_coding	1	96
MPP5	chr14	67707826	67802536	protein_coding	1	96
SMC1A	chrX	53401070	53449677	protein_coding	1	98
P4HA2	chr5	131527531	131631008	protein_coding	1	90
FBXW11	chr5	171288553	171433877	protein_coding	1	76
MRVI1	chr11	10594638	10715535	protein_coding	1	55
AP1M1	chr19	16308389	16346160	protein_coding	1	87
XRCC1	chr19	44047192	44084625	protein_coding	1	94
TP63	chr3	189349205	189615068	protein_coding	1	46
SDHA	chr5	218356	256815	protein_coding	1	98
FERMT2	chr14	53323986	53419153	protein_coding	1	89
DHRS9	chr2	169921299	169952677	protein_coding	1	100
MAP3K13	chr3	185000729	185206885	protein_coding	1	59
ST6GAL1	chr3	186648274	186796341	protein_coding	1	74
PPP2R2C	chr4	6322305	6565327	protein_coding	1	78
CDHR2	chr5	175969512	176022975	protein_coding	1	96
SNCB	chr5	176047085	176057530	protein_coding	1	100
MGLL	chr3	127407909	127542051	protein_coding	1	83
DPP8	chr15	65734801	65810042	protein_coding	1	96
IPCEF1	chr6	154475631	154677926	protein_coding	1	37
C19orf10	chr19	4641386	4670382	protein_coding	1	92
TIPIN	chr15	66628544	66679084	protein_coding	1	99
SRI	chr7	87834433	87856308	protein_coding	1	97
SEMA3A	chr7	83585093	84122040	protein_coding	1	14
CELSR1	chr22	46756731	46933067	protein_coding	1	84
RASAL2	chr1	178062864	178448644	protein_coding	1	100
FNDC3B	chr3	171757418	172119455	protein_coding	1	29
TMEM131	chr2	98372799	98612388	protein_coding	1	100
RAB7A	chr3	128444965	128533639	protein_coding	1	95
BCAP29	chr7	107220422	107269615	protein_coding	1	99
ARHGAP15	chr2	143848931	144525921	protein_coding	1	100
TUBA3D	chr2	132233666	132240507	protein_coding	1	100
KIFAP3	chr1	169890467	170054349	protein_coding	1	100
KLHL20	chr1	173684080	173755840	protein_coding	1	100
SPAG5	chr17	26904588	26926297	protein_coding	1	93
ACACB	chr12	109554400	109706031	protein_coding	1	60
GPATCH1	chr19	33571786	33621448	protein_coding	1	87
ICAM3	chr19	10444452	10450499	protein_coding	1	100
NT5C2	chr10	104845940	104953056	protein_coding	1	90
MBNL3	chrX	131503345	131623996	protein_coding	1	88
RARB	chr3	25215823	25639423	protein_coding	1	24
TOP2B	chr3	25639475	25706398	protein_coding	1	93
GTF3C1	chr16	27470876	27561234	protein_coding	1	82
USP33	chr1	78161672	78225537	protein_coding	1	71
PAK3	chrX	110187513	110470589	protein_coding	1	85
DCX	chrX	110537007	110655603	protein_coding	1	90
SPAG6	chr10	22634399	22743153	protein_coding	1	84
DYNC1I2	chr2	172543919	172604930	protein_coding	1	100
APBB1IP	chr10	26727132	26856732	protein_coding	1	85
CAPZB	chr1	19665267	19812066	protein_coding	1	34
GPR137B	chr1	236305832	236385165	protein_coding	1	100
SLC25A43	chrX	118533023	118588441	protein_coding	1	97
GTF2I	chr7	74071994	74175026	protein_coding	1	82
MCCC1	chr3	182733006	182833863	protein_coding	1	87
NEBL	chr10	21068902	21463116	protein_coding	1	54
N4BP2	chr4	40058446	40159872	protein_coding	1	90
TULP3	chr12	2986389	3050306	protein_coding	1	93
ADCY2	chr5	7396321	7830194	protein_coding	1	31
CBFA2T2	chr20	32077881	32237842	protein_coding	1	94
PKD2L2	chr5	137223657	137278436	protein_coding	1	96
TOLLIP	chr11	1295601	1330884	protein_coding	1	94
CLUL1	chr18	596988	650334	protein_coding	1	99
RUNX1T1	chr8	92967203	93115514	protein_coding	1	78
THOC1	chr18	214520	268050	protein_coding	1	98
FKBP7	chr2	179328391	179343327	protein_coding	1	100
OSBPL6	chr2	179059208	179264160	protein_coding	1	100
SP140	chr2	231067826	231223762	protein_coding	1	100
SENP1	chr12	48436681	48500091	protein_coding	1	85
CIC	chr19	42772689	42799949	protein_coding	1	92
PGM1	chr1	64058947	64125916	protein_coding	1	75
DNM2	chr19	10828755	10944164	protein_coding	1	48
STX7	chr6	132767006	132834337	protein_coding	1	83
CRYBG3	chr3	97595819	97663810	protein_coding	1	93
EPHA6	chr3	96533425	97471304	protein_coding	1	4
RIF1	chr2	152266397	152364527	protein_coding	1	100
RAB21	chr12	72148654	72184699	protein_coding	1	94
SESN1	chr6	109307640	109416022	protein_coding	1	69
CNOT4	chr7	135046547	135194875	protein_coding	1	75
PSEN1	chr14	73603126	73690399	protein_coding	1	91
NDC80	chr18	2571510	2616634	protein_coding	1	100
MAGI3	chr1	113933371	114228545	protein_coding	1	4
MEF2C	chr5	88013975	88199922	protein_coding	1	66
STK17B	chr2	196998290	197041227	protein_coding	1	100
ZNF506	chr19	19896648	19932560	protein_coding	1	87
CADPS2	chr7	121958481	122526813	protein_coding	1	11
IL12RB2	chr1	67773047	67862583	protein_coding	1	53
WDR70	chr5	37379314	37753537	protein_coding	1	35
C5orf22	chr5	31532373	31555165	protein_coding	1	99
FAM135A	chr6	71122644	71270877	protein_coding	1	48
GSK3B	chr3	119540170	119813264	protein_coding	1	51
ITGB5	chr3	124480795	124620265	protein_coding	1	77
RNF13	chr3	149530495	149679926	protein_coding	1	72
TRPM3	chr9	73143979	74061820	protein_coding	1	10
DOPEY1	chr6	83777385	83881069	protein_coding	1	65
LYRM2	chr6	90277863	90348472	protein_coding	1	85
BCKDHB	chr6	80816364	81055987	protein_coding	1	27
ULK2	chr17	19674142	19771249	protein_coding	1	51
ITGAE	chr17	3617922	3704537	protein_coding	1	57
DIS3	chr13	73329540	73356234	protein_coding	1	100
PIBF1	chr13	73356197	73590591	protein_coding	1	90
YTHDC1	chr4	69176105	69215807	protein_coding	1	100
CHMP2B	chr3	87276421	87304698	protein_coding	1	98
APLP2	chr11	129939732	130014699	protein_coding	1	73
SLCO1A2	chr12	21417534	21572528	protein_coding	1	42
WBP11	chr12	14939410	14956474	protein_coding	1	100
AGBL5	chr2	27265232	27293490	protein_coding	1	97
RAB10	chr2	26256976	26360323	protein_coding	1	76
CAD	chr2	27440258	27466811	protein_coding	1	97
BCORL1	chrX	129115083	129192058	protein_coding	1	96
MECOM	chr3	168801287	169381406	protein_coding	1	8
HACE1	chr6	105175968	105307794	protein_coding	1	59
SEH1L	chr18	12947132	12987535	protein_coding	1	100
WDR47	chr1	109512836	109584850	protein_coding	1	73
PILRA	chr7	99965153	99997719	protein_coding	1	96
ZNF213	chr16	3179778	3192806	protein_coding	1	100
CPNE3	chr8	87497059	87573726	protein_coding	1	99
DDHD2	chr8	38082736	38133076	protein_coding	1	99
RAD54L	chr1	46713360	46744145	protein_coding	1	93
NFX1	chr9	33290509	33371155	protein_coding	1	92
IPO11	chr5	61699799	61924409	protein_coding	1	61
SNX10	chr7	26331541	26413949	protein_coding	1	84
MRPL28	chr16	417384	420527	protein_coding	1	100
ERO1LB	chr1	236378855	236445319	protein_coding	1	100
TXLNG	chrX	16804550	16862642	protein_coding	1	97
HUWE1	chrX	53559057	53713673	protein_coding	1	89
ALG9	chr11	111652919	111742305	protein_coding	1	76
MYBPC2	chr19	50936160	50969578	protein_coding	1	92
MTMR2	chr11	95566046	95658479	protein_coding	1	69
SRRT	chr7	100472733	100486285	protein_coding	1	98
BAX	chr19	49458072	49465055	protein_coding	1	99
PIGS	chr17	26880401	26898890	protein_coding	1	97
ADAMTS2	chr5	178537852	178772431	protein_coding	1	65
TMPRSS11E	chr4	69313167	69363322	protein_coding	1	98
PGS1	chr17	76374721	76421195	protein_coding	1	83
UIMC1	chr5	176332006	176449634	protein_coding	1	88
GNAO1	chr16	56225302	56391356	protein_coding	1	45
NOP14	chr4	2939660	2965112	protein_coding	1	100
L2HGDH	chr14	50704281	50779266	protein_coding	1	98
GNAS	chr20	57414773	57486247	protein_coding	1	100
DNM1L	chr12	32832134	32898486	protein_coding	1	78
CASS4	chr20	54987168	55034396	protein_coding	1	100
PIR	chrX	15402921	15511687	protein_coding	1	92
RFX2	chr19	5993175	6199583	protein_coding	1	27
SULT2B1	chr19	49055332	49102682	protein_coding	1	87
ALG6	chr1	63833261	63904233	protein_coding	1	71
PTPN4	chr2	120517207	120741394	protein_coding	1	100
REM1	chr20	30063096	30072708	protein_coding	1	100
DOCK9	chr13	99445741	99738879	protein_coding	1	87
FKBP1A	chr20	1349622	1373806	protein_coding	1	100
MAVS	chr20	3827487	3849280	protein_coding	1	100
SNX5	chr20	17922241	17949623	protein_coding	1	100
ESF1	chr20	13694969	13765532	protein_coding	1	99
[truncated: 3,196 more rows]
