# Supplementary material for: Spatially clustered loci with multiple enhancers are frequent targets of HIV-1 integration
Source: Nat Commun. 2019 Sep 6;10:4059. doi: 10.1038/s41467-019-12046-3 (PMC6731298; doi:10.1038/s41467-019-12046-3)
Supplement: Supplementary file 6 — Source Data [file 41467_2019_12046_MOESM6_ESM.zip]

Archive with 3 entries (3 files):
- Source Data/Source data Figure 5.zip
- Source Data/Source data Supplementary figure 2.zip
- Source Data/Source data Supplementary figure 6.zip
